# Supplementary material for: The Rapid Evolution of De Novo Proteins in Structure and Complex
Source: Genome Biol Evol. 2024 May 16;16(6):evae107. doi: 10.1093/gbe/evae107 (PMC11149777; doi:10.1093/gbe/evae107)
Supplement: evae107_Supplementary_Data [file evae107_supplementary_data.zip › Supplementary table.xlsx]

## Sheet: S1
Supplementary table 1. Fraction of ISD segment (based on metapredict) for gene duplicates and de novo genes and gene ages.
GeneID	Age	Fraction of ISD segment	Origin_type
OSJAP01G00010	br9	0.486711	gene duplicate
OSJAP01G00020	br8	0.222222	gene duplicate
OSJAP01G00030	br5	0.110236	gene duplicate
OSJAP01G00060	br7	0.015	gene duplicate
OSJAP01G00070	br8	0.383607	gene duplicate
OSJAP01G00080	br8	0.0241187	gene duplicate
OSJAP01G00090	br8	0.0588235	gene duplicate
OSJAP01G00110	br4	0.669231	gene duplicate
OSJAP01G00120	br9	0.740286	gene duplicate
OSJAP01G00140	br9	0.835799	gene duplicate
OSJAP01G00150	br9	0.0694444	gene duplicate
OSJAP01G00160	br9	0.162879	gene duplicate
OSJAP01G00180	br4	0.705882	gene duplicate
OSJAP01G00200	br8	0.183051	gene duplicate
OSJAP01G00210	br9	0.422315	gene duplicate
OSJAP01G00230	br9	0.396552	gene duplicate
OSJAP01G00240	br7	0.10066	gene duplicate
OSJAP01G00260	br7	0.116279	gene duplicate
OSJAP01G00270	br5	0.234513	gene duplicate
OSJAP01G00290	br7	0.943026	gene duplicate
OSJAP01G00310	br9	0.142342	gene duplicate
OSJAP01G00320	br7	0.405172	gene duplicate
OSJAP01G00330	br9	0.520588	gene duplicate
OSJAP01G00340	br4	1	gene duplicate
OSJAP01G00350	br9	0.387755	gene duplicate
OSJAP01G00360	br9	0.5625	gene duplicate
OSJAP01G00370	br7	0.14978	gene duplicate
OSJAP01G00390	br7	0.727273	gene duplicate
OSJAP01G00400	br9	0.0253165	gene duplicate
OSJAP01G00420	br3	0.324742	gene duplicate
OSJAP01G00430	br9	0.840206	gene duplicate
OSJAP01G00450	br9	0.25	gene duplicate
OSJAP01G00460	br9	0.0791557	gene duplicate
OSJAP01G00480	br7	0.27551	gene duplicate
OSJAP01G00490	br9	0.0283019	gene duplicate
OSJAP01G00500	br9	0.0254777	gene duplicate
OSJAP01G00510	br9	0.99308	gene duplicate
OSJAP01G00520	br9	0.0849325	gene duplicate
OSJAP01G00530	br8	0.301587	gene duplicate
OSJAP01G00550	br9	0.609756	gene duplicate
OSJAP01G00580	br9	0.172872	gene duplicate
OSJAP01G00610	br9	0.131737	gene duplicate
OSJAP01G00620	br8	0.3367	gene duplicate
OSJAP01G00630	br6	0.299413	gene duplicate
OSJAP01G00640	br6	0.267946	gene duplicate
OSJAP01G00670	br9	0.620493	gene duplicate
OSJAP01G00680	br9	0.459821	gene duplicate
OSJAP01G00700	br9	0.572	gene duplicate
OSJAP01G00710	br5	0.73622	gene duplicate
OSJAP01G00720	br4	0.821862	gene duplicate
OSJAP01G00730	br9	0.213404	gene duplicate
OSJAP01G00760	br9	0.549673	gene duplicate
OSJAP01G00770	br9	0.0291971	gene duplicate
OSJAP01G00800	br9	0.282854	gene duplicate
OSJAP01G00820	br9	0.0504808	gene duplicate
OSJAP01G00830	br9	0.297505	gene duplicate
OSJAP01G00850	br9	0.135266	gene duplicate
OSJAP01G00860	br9	0.167715	gene duplicate
OSJAP01G00880	br9	0.221088	gene duplicate
OSJAP01G00890	br9	0.751445	gene duplicate
OSJAP01G00910	br9	0.734694	gene duplicate
OSJAP01G00920	br9	0.0689655	gene duplicate
OSJAP01G00930	br9	0.737143	gene duplicate
OSJAP01G00990	br6	0.398907	gene duplicate
OSJAP01G01000	br9	0.104895	gene duplicate
OSJAP01G01010	br9	0.103261	gene duplicate
OSJAP01G01050	br9	0.134673	gene duplicate
OSJAP01G01070	br1oldparent	0.245526	gene duplicate
OSJAP01G01090	br9	0.0338409	gene duplicate
OSJAP01G01100	br8	0.108148	gene duplicate
OSJAP01G01110	br8	0.189024	gene duplicate
OSJAP01G01120	br7	0.10767	gene duplicate
OSJAP01G01130	br6	0.0761905	gene duplicate
OSJAP01G01140	br4	0.119737	gene duplicate
OSJAP01G01150	br6	0.111111	gene duplicate
OSJAP01G01170	br4	0.0689655	gene duplicate
OSJAP01G01180	br3	0.0369231	gene duplicate
OSJAP01G01230	br5	0.158621	gene duplicate
OSJAP01G01240	br3	0.25	gene duplicate
OSJAP01G01260	br5	0.0791269	gene duplicate
OSJAP01G01270	br4	0.0726644	gene duplicate
OSJAP01G01280	br9	0.0995822	gene duplicate
OSJAP01G01290	br3	0.092219	gene duplicate
OSJAP01G01300	br9	0.353863	gene duplicate
OSJAP01G01310	br3	0.964286	gene duplicate
OSJAP01G01320	br8	0.113602	gene duplicate
OSJAP01G01330	br1oldparent	0.113602	gene duplicate
OSJAP01G01340	br8	0.0935143	gene duplicate
OSJAP01G01350	br1oldparent	0.0780031	gene duplicate
OSJAP01G01370	br5	0.0697306	gene duplicate
OSJAP01G01380	br6	0.07	gene duplicate
OSJAP01G01390	br5	0.692308	gene duplicate
OSJAP01G01400	br5	0.28866	gene duplicate
OSJAP01G01420	br2	0.0494186	gene duplicate
OSJAP01G01430	br9	0.173859	gene duplicate
OSJAP01G01440	br4	0.029703	gene duplicate
OSJAP01G01450	br9	0.0702028	gene duplicate
OSJAP01G01460	br8	0.147309	gene duplicate
OSJAP01G01470	br5	0.0801887	gene duplicate
OSJAP01G01480	br9	0.703448	gene duplicate
OSJAP01G01490	br9	0.136364	gene duplicate
OSJAP01G01500	br9	0.108247	gene duplicate
OSJAP01G01510	br9	0.297453	gene duplicate
OSJAP01G01520	br9	0.146789	gene duplicate
OSJAP01G01530	br9	0.346781	gene duplicate
OSJAP01G01540	br9	0.231638	gene duplicate
OSJAP01G01550	br7	0.396731	gene duplicate
OSJAP01G01560	br6	0.0478469	gene duplicate
OSJAP01G01570	br5	0.083691	gene duplicate
OSJAP01G01590	br9	0.42607	gene duplicate
OSJAP01G01610	br5	0.770925	gene duplicate
OSJAP01G01620	br5	0.666667	gene duplicate
OSJAP01G01630	br5	0.494382	gene duplicate
OSJAP01G01640	br9	0.0461912	gene duplicate
OSJAP01G01650	br9	0.330709	gene duplicate
OSJAP01G01670	br9	0.158088	gene duplicate
OSJAP01G01720	br9	0.562189	gene duplicate
OSJAP01G01730	br9	0.350877	gene duplicate
OSJAP01G01740	br9	0.126394	gene duplicate
OSJAP01G01750	br9	0.105556	gene duplicate
OSJAP01G01770	br9	0.358621	gene duplicate
OSJAP01G01780	br9	0.166189	gene duplicate
OSJAP01G01790	br9	0.0883838	gene duplicate
OSJAP01G01800	br9	0.204334	gene duplicate
OSJAP01G01840	br2	0.591667	gene duplicate
OSJAP01G01850	br9	0.25	gene duplicate
OSJAP01G01860	br6	0.117647	gene duplicate
OSJAP01G01870	br6	0.260297	gene duplicate
OSJAP01G01880	br6	0.287197	gene duplicate
OSJAP01G01890	br3	0.824773	gene duplicate
OSJAP01G01900	br9	0.119863	gene duplicate
OSJAP01G01910	br9	0.352332	gene duplicate
OSJAP01G01920	br7	0.165775	gene duplicate
OSJAP01G01930	br7	0.299435	gene duplicate
OSJAP01G01940	br6	0.176817	gene duplicate
OSJAP01G01950	br4	0.144578	gene duplicate
OSJAP01G01960	br6	0.136209	gene duplicate
OSJAP01G01970	br5	0.362162	gene duplicate
OSJAP01G01980	br9	0.259669	gene duplicate
OSJAP01G01990	br9	0.174888	gene duplicate
OSJAP01G02000	br7	0.292566	gene duplicate
OSJAP01G02010	br5	0.195804	gene duplicate
OSJAP01G02030	br9	0.77619	gene duplicate
OSJAP01G02050	br9	0.00655738	gene duplicate
OSJAP01G02060	br9	0.419118	gene duplicate
OSJAP01G02080	br9	0.0463918	gene duplicate
OSJAP01G02090	br9	0.113712	gene duplicate
OSJAP01G02100	br9	0.0821429	gene duplicate
OSJAP01G02110	br9	0.0895765	gene duplicate
OSJAP01G02120	br9	0.0298507	gene duplicate
OSJAP01G02130	br9	0.109959	gene duplicate
OSJAP01G02140	br9	0.310284	gene duplicate
OSJAP01G02150	br9	0.074184	gene duplicate
OSJAP01G02160	br9	0.212291	gene duplicate
OSJAP01G02170	br9	0.289216	gene duplicate
OSJAP01G02180	br9	0.0373832	gene duplicate
OSJAP01G02190	br9	0.574286	gene duplicate
OSJAP01G02200	br9	0.0912281	gene duplicate
OSJAP01G02210	br9	0.0909091	gene duplicate
OSJAP01G02240	br3	0.39881	gene duplicate
OSJAP01G02250	br9	0.0924784	gene duplicate
OSJAP01G02280	br9	0.507109	gene duplicate
OSJAP01G02290	br9	0.684039	gene duplicate
OSJAP01G02310	br9	0.110236	gene duplicate
OSJAP01G02350	br9	0.0396996	gene duplicate
OSJAP01G02420	br9	0.769231	gene duplicate
OSJAP01G02430	br5	0.0297619	gene duplicate
OSJAP01G02440	br9	0.207921	gene duplicate
OSJAP01G02460	br9	0.03	gene duplicate
OSJAP01G02520	br9	0.838951	gene duplicate
OSJAP01G02530	br9	0.168675	gene duplicate
OSJAP01G02540	br9	0.719774	gene duplicate
OSJAP01G02560	br9	0.183636	gene duplicate
OSJAP01G02580	br9	0.246411	gene duplicate
OSJAP01G02590	br9	0.277228	gene duplicate
OSJAP01G02600	br9	0.219512	gene duplicate
OSJAP01G02610	br5	0.386207	gene duplicate
OSJAP01G02620	br9	0.0291971	gene duplicate
OSJAP01G02630	br9	0.0502283	gene duplicate
OSJAP01G02640	br9	0.0724638	gene duplicate
OSJAP01G02650	br9	0.209945	gene duplicate
OSJAP01G02660	br9	0.653333	gene duplicate
OSJAP01G02670	br8	0.186747	gene duplicate
OSJAP01G02680	br9	0.543624	gene duplicate
OSJAP01G02690	br6	0.314103	gene duplicate
OSJAP01G02700	br9	0.826667	gene duplicate
OSJAP01G02720	br9	0.143169	gene duplicate
OSJAP01G02730	br1oldparent	1	gene duplicate
OSJAP01G02750	br9	0.114114	gene duplicate
OSJAP01G02770	br9	0.127314	gene duplicate
OSJAP01G02800	br1oldparent	0.921739	gene duplicate
OSJAP01G02810	br3	1	gene duplicate
OSJAP01G02820	br8	0.13099	gene duplicate
OSJAP01G02830	br7	0.099359	gene duplicate
OSJAP01G02850	br9	0.106137	gene duplicate
OSJAP01G02870	br8	0.379009	gene duplicate
OSJAP01G02880	br5	0.288889	gene duplicate
OSJAP01G02910	br9	0.178404	gene duplicate
OSJAP01G02920	br9	0.85544	gene duplicate
OSJAP01G02930	br9	0.266881	gene duplicate
OSJAP01G02960	br5	0.967914	gene duplicate
OSJAP01G02980	br9	0.150794	gene duplicate
OSJAP01G02990	br9	0.0909091	gene duplicate
OSJAP01G03000	br4	0.382166	gene duplicate
OSJAP01G03030	br9	0.198738	gene duplicate
OSJAP01G03050	br9	0.421918	gene duplicate
OSJAP01G03060	br9	0.0886076	gene duplicate
OSJAP01G03090	br9	0.180124	gene duplicate
OSJAP01G03100	br9	0.272727	gene duplicate
OSJAP01G03110	br5	0.647059	gene duplicate
OSJAP01G03120	br9	0.913732	gene duplicate
OSJAP01G03140	br9	0.299445	gene duplicate
OSJAP01G03160	br9	0.118677	gene duplicate
OSJAP01G03170	br9	0.47331	gene duplicate
OSJAP01G03180	br9	0.155172	gene duplicate
OSJAP01G03200	br9	0.0434783	gene duplicate
OSJAP01G03210	br4	0.239631	gene duplicate
OSJAP01G03220	br9	0.405303	gene duplicate
OSJAP01G03230	br9	0.0627962	gene duplicate
OSJAP01G03250	br7	0.317164	gene duplicate
OSJAP01G03260	br9	0.432727	gene duplicate
OSJAP01G03280	br8	0.146919	gene duplicate
OSJAP01G03290	br7	0.150442	gene duplicate
OSJAP01G03300	br9	0.599369	gene duplicate
OSJAP01G03320	br9	0.338078	gene duplicate
OSJAP01G03360	br9	0.0357143	gene duplicate
OSJAP01G03380	br1oldparent	0.0336134	gene duplicate
OSJAP01G03390	br7	0.0353982	gene duplicate
OSJAP01G03420	br7	0.0272727	gene duplicate
OSJAP01G03430	br2	0.346491	gene duplicate
OSJAP01G03440	br7	0.275949	gene duplicate
OSJAP01G03460	br3	0.329114	gene duplicate
OSJAP01G03470	br3	0.736842	gene duplicate
OSJAP01G03480	br9	0.24812	gene duplicate
OSJAP01G03500	br9	0.200946	gene duplicate
OSJAP01G03510	br9	0.294118	gene duplicate
OSJAP01G03520	br9	0.510823	gene duplicate
OSJAP01G03530	br9	0.204286	gene duplicate
OSJAP01G03540	br9	0.314545	gene duplicate
OSJAP01G03550	br8	0.0118577	gene duplicate
OSJAP01G03570	br6	0.350404	gene duplicate
OSJAP01G03580	br6	0.153355	gene duplicate
OSJAP01G03590	br6	0.120301	gene duplicate
OSJAP01G03600	br5	0.913043	gene duplicate
OSJAP01G03610	br6	0.150442	gene duplicate
OSJAP01G03620	br5	0.529126	gene duplicate
OSJAP01G03630	br5	1	gene duplicate
OSJAP01G03640	br7	0.00505051	gene duplicate
OSJAP01G03660	br9	0.00707786	gene duplicate
OSJAP01G03680	br7	0.0696078	gene duplicate
OSJAP01G03690	br9	1	gene duplicate
OSJAP01G03700	br9	0.761905	gene duplicate
OSJAP01G03720	br9	0.123167	gene duplicate
OSJAP01G03730	br7	0.00471698	gene duplicate
OSJAP01G03740	br9	0.331959	gene duplicate
OSJAP01G03750	br5	0.129032	gene duplicate
OSJAP01G03760	br9	0.122302	gene duplicate
OSJAP01G03780	br9	0.0778816	gene duplicate
OSJAP01G03800	br9	0.138577	gene duplicate
OSJAP01G03810	br9	0.086385	gene duplicate
OSJAP01G03820	br4	0.112745	gene duplicate
OSJAP01G03830	br2	0.590361	gene duplicate
OSJAP01G03840	br5	0.444444	gene duplicate
OSJAP01G03870	br9	0.0456901	gene duplicate
OSJAP01G03880	br4	0.652648	gene duplicate
OSJAP01G03890	br9	0.0603248	gene duplicate
OSJAP01G03900	br1youngparent	0.431373	gene duplicate
OSJAP01G03910	br9	0.331442	gene duplicate
OSJAP01G03930	br9	0.127407	gene duplicate
OSJAP01G03940	br6	0.090535	gene duplicate
OSJAP01G03950	br8	0.467532	gene duplicate
OSJAP01G03960	br9	0.0978261	gene duplicate
OSJAP01G03970	br9	0.142645	gene duplicate
OSJAP01G03990	br4	0.177606	gene duplicate
OSJAP01G04000	br9	0.029661	gene duplicate
OSJAP01G04010	br9	0.0350076	gene duplicate
OSJAP01G04020	br8	0.184049	gene duplicate
OSJAP01G04030	br9	0.307692	gene duplicate
OSJAP01G04040	br9	0.473529	gene duplicate
OSJAP01G04050	br9	0.202778	gene duplicate
OSJAP01G04060	br4	1	gene duplicate
OSJAP01G04070	br9	0.208054	gene duplicate
OSJAP01G04080	br9	0.608553	gene duplicate
OSJAP01G04100	br9	0.554054	gene duplicate
OSJAP01G04110	br6	0.193017	gene duplicate
OSJAP01G04120	br9	0.0791557	gene duplicate
OSJAP01G04160	br9	0.343537	gene duplicate
OSJAP01G04170	br9	0.666667	gene duplicate
OSJAP01G04190	br9	0.323529	gene duplicate
OSJAP01G04200	br9	0.107075	gene duplicate
OSJAP01G04210	br9	0.250936	gene duplicate
OSJAP01G04220	br9	0.0828025	gene duplicate
OSJAP01G04230	br9	0.196721	gene duplicate
OSJAP01G04250	br5	0.0653595	gene duplicate
OSJAP01G04260	br5	0.0567729	gene duplicate
OSJAP01G04270	br9	0.218543	gene duplicate
OSJAP01G04280	br9	0.172717	gene duplicate
OSJAP01G04290	br9	0.193309	gene duplicate
OSJAP01G04300	br3	1	gene duplicate
OSJAP01G04310	br9	0.434307	gene duplicate
OSJAP01G04320	br9	0.487261	gene duplicate
OSJAP01G04330	br9	0.0900693	gene duplicate
OSJAP01G04350	br9	0.850575	gene duplicate
OSJAP01G04360	br9	0.267442	gene duplicate
OSJAP01G04370	br8	0.0636516	gene duplicate
OSJAP01G04380	br5	0.04154	gene duplicate
OSJAP01G04420	br6	0.0772627	gene duplicate
OSJAP01G04430	br6	0.808	gene duplicate
OSJAP01G04440	br7	0.0499022	gene duplicate
OSJAP01G04450	br4	0.188202	gene duplicate
OSJAP01G04460	br5	0.149225	gene duplicate
OSJAP01G04470	br4	0.793651	gene duplicate
OSJAP01G04480	br9	0.117684	gene duplicate
OSJAP01G04510	br2	1	gene duplicate
OSJAP01G04520	br3	0.108751	gene duplicate
OSJAP01G04550	br5	0.756757	gene duplicate
OSJAP01G04570	br7	0.031068	gene duplicate
OSJAP01G04600	br9	1	gene duplicate
OSJAP01G04610	br8	0.060241	gene duplicate
OSJAP01G04640	br5	0.4	gene duplicate
OSJAP01G04680	br6	0.182065	gene duplicate
OSJAP01G04690	br7	0.185393	gene duplicate
OSJAP01G04700	br7	0.193548	gene duplicate
OSJAP01G04710	br9	0.262887	gene duplicate
OSJAP01G04720	br9	0.0574468	gene duplicate
OSJAP01G04730	br9	0.20711	gene duplicate
OSJAP01G04740	br9	0.199396	gene duplicate
OSJAP01G04770	br9	0.699387	gene duplicate
OSJAP01G04780	br9	0.173307	gene duplicate
OSJAP01G04790	br8	0.325681	gene duplicate
OSJAP01G04800	br6	0.0571429	gene duplicate
OSJAP01G04810	br8	0.741176	gene duplicate
OSJAP01G04820	br6	0.0543478	gene duplicate
OSJAP01G04840	br9	0.148036	gene duplicate
OSJAP01G04850	br9	0.0416667	gene duplicate
OSJAP01G04860	br9	0.955285	gene duplicate
OSJAP01G04870	br9	0.0707965	gene duplicate
OSJAP01G04890	br9	0.134752	gene duplicate
OSJAP01G04920	br7	0.144444	gene duplicate
OSJAP01G04930	br9	0.174157	gene duplicate
OSJAP01G04940	br9	0.641696	gene duplicate
OSJAP01G04980	br9	0.291667	gene duplicate
OSJAP01G04990	br9	0.193929	gene duplicate
OSJAP01G05000	br5	0.0625	gene duplicate
OSJAP01G05020	br9	0.311475	gene duplicate
OSJAP01G05030	br9	0.162791	gene duplicate
OSJAP01G05040	br9	0.203704	gene duplicate
OSJAP01G05050	br9	0.10119	gene duplicate
OSJAP01G05090	br9	0.604982	gene duplicate
OSJAP01G05110	br9	0.220907	gene duplicate
OSJAP01G05120	br9	0.763793	gene duplicate
OSJAP01G05130	br9	0.0595238	gene duplicate
OSJAP01G05140	br9	0.755411	gene duplicate
OSJAP01G05150	br8	0.121755	gene duplicate
OSJAP01G05160	br9	0.336493	gene duplicate
OSJAP01G05170	br8	0.235556	gene duplicate
OSJAP01G05180	br8	0.0604027	gene duplicate
OSJAP01G05190	br9	0.0910653	gene duplicate
OSJAP01G05210	br9	0.136943	gene duplicate
OSJAP01G05220	br9	0.127103	gene duplicate
OSJAP01G05260	br6	0.0235294	gene duplicate
OSJAP01G05270	br9	0.170984	gene duplicate
OSJAP01G05280	br9	0.308756	gene duplicate
OSJAP01G05310	br9	0.229008	gene duplicate
OSJAP01G05320	br9	0.387518	gene duplicate
OSJAP01G05330	br9	0.182796	gene duplicate
OSJAP01G05340	br9	0.0258621	gene duplicate
OSJAP01G05370	br2	0.857143	gene duplicate
OSJAP01G05380	br9	0.02	gene duplicate
OSJAP01G05390	br9	0.304124	gene duplicate
OSJAP01G05400	br8	0.368421	gene duplicate
OSJAP01G05410	br6	0.381395	gene duplicate
OSJAP01G05430	br3	0.990654	gene duplicate
OSJAP01G05440	br9	0.10299	gene duplicate
OSJAP01G05450	br9	0.684729	gene duplicate
OSJAP01G05460	br9	1	gene duplicate
OSJAP01G05470	br9	0.208617	gene duplicate
OSJAP01G05480	br9	0.424427	gene duplicate
OSJAP01G05490	br9	0.395538	gene duplicate
OSJAP01G05500	br5	0.508982	gene duplicate
OSJAP01G05510	br9	0.0817121	gene duplicate
OSJAP01G05520	br9	0.775362	gene duplicate
OSJAP01G05530	br7	0.00742574	gene duplicate
OSJAP01G05540	br8	0.202929	gene duplicate
OSJAP01G05550	br9	0.155028	gene duplicate
OSJAP01G05560	br4	0.11145	gene duplicate
OSJAP01G05570	br5	0.866667	gene duplicate
OSJAP01G05580	br6	0.013363	gene duplicate
OSJAP01G05590	br9	0.0322906	gene duplicate
OSJAP01G05610	br8	0.415966	gene duplicate
OSJAP01G05620	br9	0.582933	gene duplicate
OSJAP01G05630	br9	0.712032	gene duplicate
OSJAP01G05640	br9	0.120769	gene duplicate
OSJAP01G05650	br9	0.689441	gene duplicate
OSJAP01G05660	br9	0.377545	gene duplicate
OSJAP01G05690	br7	0.27882	gene duplicate
OSJAP01G05720	br9	0.0308555	gene duplicate
OSJAP01G05730	br9	0.0447761	gene duplicate
OSJAP01G05750	br9	0.033033	gene duplicate
OSJAP01G05770	br8	0.381643	gene duplicate
OSJAP01G05780	br9	0.114537	gene duplicate
OSJAP01G05790	br9	0.407855	gene duplicate
OSJAP01G05800	br2	0.00862069	gene duplicate
OSJAP01G05810	br9	1	gene duplicate
OSJAP01G05820	br8	0.0570108	gene duplicate
OSJAP01G05830	br9	0.0389016	gene duplicate
OSJAP01G05840	br9	0.421512	gene duplicate
OSJAP01G05850	br9	0.818731	gene duplicate
OSJAP01G05870	br9	0.662321	gene duplicate
OSJAP01G05880	br9	0.0227273	gene duplicate
OSJAP01G05890	br6	0.152709	gene duplicate
OSJAP01G05900	br5	0.129032	gene duplicate
OSJAP01G05910	br9	0.335753	gene duplicate
OSJAP01G05920	br9	0.115282	gene duplicate
OSJAP01G05940	br9	0.223313	gene duplicate
OSJAP01G05950	br9	0.917526	gene duplicate
OSJAP01G05970	br9	0.32169	gene duplicate
OSJAP01G05980	br9	0.44636	gene duplicate
OSJAP01G05990	br9	0.184615	gene duplicate
OSJAP01G06000	br9	0.244804	gene duplicate
OSJAP01G06010	br5	0.405042	gene duplicate
OSJAP01G06030	br4	0.5	gene duplicate
OSJAP01G06060	br4	1	gene duplicate
OSJAP01G06070	br4	0.292247	gene duplicate
OSJAP01G06090	br6	0.0505495	gene duplicate
OSJAP01G06100	br9	0.0487805	gene duplicate
OSJAP01G06110	br9	0.906433	gene duplicate
OSJAP01G06120	br9	0.909465	gene duplicate
OSJAP01G06130	br9	0.586364	gene duplicate
OSJAP01G06150	br9	0.79538	gene duplicate
OSJAP01G06160	br3	0.443038	gene duplicate
OSJAP01G06180	br8	0.210714	gene duplicate
OSJAP01G06190	br9	0.369932	gene duplicate
OSJAP01G06210	br9	0.0212766	gene duplicate
OSJAP01G06220	br8	0.597403	gene duplicate
OSJAP01G06230	br9	0.668863	gene duplicate
OSJAP01G06240	br9	0.08	gene duplicate
OSJAP01G06250	br9	0.23871	gene duplicate
OSJAP01G06260	br9	0.0949868	gene duplicate
OSJAP01G06270	br9	0.325301	gene duplicate
OSJAP01G06280	br2	0.393939	gene duplicate
OSJAP01G06310	br8	0.335913	gene duplicate
OSJAP01G06320	br7	0.195946	gene duplicate
OSJAP01G06330	br9	0.4	gene duplicate
OSJAP01G06340	br9	0.472779	gene duplicate
OSJAP01G06350	br9	0.291732	gene duplicate
OSJAP01G06370	br9	0.0804196	gene duplicate
OSJAP01G06380	br9	0.123077	gene duplicate
OSJAP01G06390	br9	0.0143198	gene duplicate
OSJAP01G06400	br9	0.148438	gene duplicate
OSJAP01G06410	br9	0.243986	gene duplicate
OSJAP01G06420	br9	0.712032	gene duplicate
OSJAP01G06440	br9	0.707763	gene duplicate
OSJAP01G06450	br8	0.124051	gene duplicate
OSJAP01G06460	br7	0.0401606	gene duplicate
OSJAP01G06480	br7	0.373333	gene duplicate
OSJAP01G06490	br9	0.452	gene duplicate
OSJAP01G06500	br7	0.504808	gene duplicate
OSJAP01G06510	br9	0.258065	gene duplicate
OSJAP01G06520	br7	0.240618	gene duplicate
OSJAP01G06530	br7	0.0392857	gene duplicate
OSJAP01G06540	br9	0.153361	gene duplicate
OSJAP01G06550	br9	0.0606061	gene duplicate
OSJAP01G06570	br9	0.0488722	gene duplicate
OSJAP01G06580	br9	0.936842	gene duplicate
OSJAP01G06590	br3	0.413793	gene duplicate
OSJAP01G06600	br1oldparent	0.0697674	gene duplicate
OSJAP01G06610	br6	0.0182371	gene duplicate
OSJAP01G06620	br6	0.209112	gene duplicate
OSJAP01G06640	br5	0.346154	gene duplicate
OSJAP01G06660	br3	0.00874891	gene duplicate
OSJAP01G06680	br3	0.0618557	gene duplicate
OSJAP01G06690	br6	0.343373	gene duplicate
OSJAP01G06700	br9	0.0180723	gene duplicate
OSJAP01G06720	br9	0.617647	gene duplicate
OSJAP01G06730	br9	0.0681818	gene duplicate
OSJAP01G06740	br9	0.716129	gene duplicate
OSJAP01G06760	br5	0.1875	gene duplicate
OSJAP01G06770	br9	0.5	gene duplicate
OSJAP01G06780	br9	0.112211	gene duplicate
OSJAP01G06800	br9	0.640657	gene duplicate
OSJAP01G06820	br9	0.029703	gene duplicate
OSJAP01G06830	br9	0.143126	gene duplicate
OSJAP01G06840	br9	0.0650685	gene duplicate
OSJAP01G06860	br9	0.603627	gene duplicate
OSJAP01G06870	br5	0.922581	gene duplicate
OSJAP01G06890	br5	0.828794	gene duplicate
OSJAP01G06900	br8	0.152738	gene duplicate
OSJAP01G06920	br9	0.104121	gene duplicate
OSJAP01G06940	br6	0.795349	gene duplicate
OSJAP01G06950	br9	1	gene duplicate
OSJAP01G06970	br9	0.0987433	gene duplicate
OSJAP01G06980	br9	0.707569	gene duplicate
OSJAP01G06990	br9	0.313629	gene duplicate
OSJAP01G07010	br9	0.729091	gene duplicate
OSJAP01G07020	br9	0.15942	gene duplicate
OSJAP01G07030	br4	0.466667	gene duplicate
OSJAP01G07040	br9	0.368	gene duplicate
OSJAP01G07050	br9	0.657084	gene duplicate
OSJAP01G07070	br9	0.513438	gene duplicate
OSJAP01G07090	br9	0.789474	gene duplicate
OSJAP01G07100	br9	0.357639	gene duplicate
OSJAP01G07130	br6	0.679715	gene duplicate
OSJAP01G07140	br9	0.703704	gene duplicate
OSJAP01G07150	br3	0.45283	gene duplicate
OSJAP01G07160	br8	0.642706	gene duplicate
OSJAP01G07170	br6	0.599585	gene duplicate
OSJAP01G07190	br9	0.0816327	gene duplicate
OSJAP01G07200	br9	0.106918	gene duplicate
OSJAP01G07230	br9	0.114471	gene duplicate
OSJAP01G07240	br9	0.0778761	gene duplicate
OSJAP01G07250	br9	0.239254	gene duplicate
OSJAP01G07260	br7	0.255979	gene duplicate
OSJAP01G07270	br7	0.167521	gene duplicate
OSJAP01G07280	br1youngparent	1	gene duplicate
OSJAP01G07290	br9	0.7173	gene duplicate
OSJAP01G07300	br9	0.175926	gene duplicate
OSJAP01G07310	br9	0.229167	gene duplicate
OSJAP01G07330	br9	0.144304	gene duplicate
OSJAP01G07340	br9	0.397059	gene duplicate
OSJAP01G07350	br6	0.105431	gene duplicate
OSJAP01G07360	br6	0.283828	gene duplicate
OSJAP01G07370	br9	0.163494	gene duplicate
OSJAP01G07390	br9	0.706422	gene duplicate
OSJAP01G07400	br9	0.399123	gene duplicate
OSJAP01G07410	br6	0.193548	gene duplicate
OSJAP01G07420	br5	0.659639	gene duplicate
OSJAP01G07430	br9	0.547789	gene duplicate
OSJAP01G07440	br9	0.294715	gene duplicate
OSJAP01G07450	br9	0.449378	gene duplicate
OSJAP01G07470	br7	0.623288	gene duplicate
OSJAP01G07480	br9	0.5	gene duplicate
OSJAP01G07490	br9	0.833887	gene duplicate
OSJAP01G07510	br9	0.447273	gene duplicate
OSJAP01G07520	br5	0.910273	gene duplicate
OSJAP01G07540	br9	0.166078	gene duplicate
OSJAP01G07550	br9	0.905263	gene duplicate
OSJAP01G07560	br9	0.745098	gene duplicate
OSJAP01G07570	br9	0.122222	gene duplicate
OSJAP01G07580	br5	0.200542	gene duplicate
OSJAP01G07590	br9	0.821918	gene duplicate
OSJAP01G07620	br9	0.245059	gene duplicate
OSJAP01G07670	br9	0.151163	gene duplicate
OSJAP01G07680	br7	0.821705	gene duplicate
OSJAP01G07700	br9	0.639138	gene duplicate
OSJAP01G07710	br9	0.0674362	gene duplicate
OSJAP01G07720	br9	0.233083	gene duplicate
OSJAP01G07740	br6	0.236364	gene duplicate
OSJAP01G07760	br7	0.231884	gene duplicate
OSJAP01G07770	br9	0.129834	gene duplicate
OSJAP01G07780	br9	0.0573013	gene duplicate
OSJAP01G07800	br3	0.0879121	gene duplicate
OSJAP01G07810	br6	0.0728745	gene duplicate
OSJAP01G07820	br9	0.14604	gene duplicate
OSJAP01G07850	br9	0.330724	gene duplicate
OSJAP01G07880	br9	0.238612	gene duplicate
OSJAP01G07890	br9	0.146233	gene duplicate
OSJAP01G07900	br9	0.185263	gene duplicate
OSJAP01G07920	br9	0.0965517	gene duplicate
OSJAP01G07930	br9	0.142157	gene duplicate
OSJAP01G07940	br9	0.178947	gene duplicate
OSJAP01G07950	br9	0.150974	gene duplicate
OSJAP01G07970	br9	0.868914	gene duplicate
OSJAP01G07980	br8	0.082996	gene duplicate
OSJAP01G08000	br9	0.375358	gene duplicate
OSJAP01G08010	br9	0.302941	gene duplicate
OSJAP01G08020	br9	0.369718	gene duplicate
OSJAP01G08030	br9	0.8337	gene duplicate
OSJAP01G08040	br9	0.0358209	gene duplicate
OSJAP01G08050	br9	0.123377	gene duplicate
OSJAP01G08070	br9	0.41806	gene duplicate
OSJAP01G08090	br9	0.124248	gene duplicate
OSJAP01G08100	br9	0.105505	gene duplicate
OSJAP01G08110	br9	0.215569	gene duplicate
OSJAP01G08140	br9	0.0619621	gene duplicate
OSJAP01G08160	br8	0.0567854	gene duplicate
OSJAP01G08170	br7	0.00992063	gene duplicate
OSJAP01G08200	br9	0.00984252	gene duplicate
OSJAP01G08210	br9	0.688272	gene duplicate
OSJAP01G08240	br9	0.0988024	gene duplicate
OSJAP01G08250	br5	1	gene duplicate
OSJAP01G08260	br9	0.159247	gene duplicate
OSJAP01G08270	br9	1	gene duplicate
OSJAP01G08290	br5	0.432432	gene duplicate
OSJAP01G08310	br9	0.39759	gene duplicate
OSJAP01G08320	br8	0.495633	gene duplicate
OSJAP01G08330	br8	0.683246	gene duplicate
OSJAP01G08340	br9	0.662447	gene duplicate
OSJAP01G08350	br9	0.904844	gene duplicate
OSJAP01G08360	br9	0.00840336	gene duplicate
OSJAP01G08370	br9	0.260163	gene duplicate
OSJAP01G08380	br4	0.818792	gene duplicate
OSJAP01G08390	br9	0.0680101	gene duplicate
OSJAP01G08400	br9	0.0550964	gene duplicate
OSJAP01G08410	br9	0.0549451	gene duplicate
OSJAP01G08420	br5	0.0559441	gene duplicate
OSJAP01G08430	br5	0.0309598	gene duplicate
OSJAP01G08440	br5	0.0902439	gene duplicate
OSJAP01G08450	br4	0.456359	gene duplicate
OSJAP01G08460	br7	0.0319241	gene duplicate
OSJAP01G08490	br5	0.955975	gene duplicate
OSJAP01G08500	br5	1	gene duplicate
OSJAP01G08520	br9	0.0677083	gene duplicate
OSJAP01G08530	br2	0.553846	gene duplicate
OSJAP01G08540	br9	0.126582	gene duplicate
OSJAP01G08550	br5	0.581699	gene duplicate
OSJAP01G08560	br7	0.0945559	gene duplicate
OSJAP01G08580	br9	0.775862	gene duplicate
OSJAP01G08590	br9	0.0539084	gene duplicate
OSJAP01G08600	br3	0.365741	gene duplicate
OSJAP01G08610	br7	0.246824	gene duplicate
OSJAP01G08620	br7	0.809939	gene duplicate
OSJAP01G08630	br9	0.426966	gene duplicate
OSJAP01G08640	br9	0.294643	gene duplicate
OSJAP01G08650	br9	0.297101	gene duplicate
OSJAP01G08660	br9	0.249551	gene duplicate
OSJAP01G08670	br7	0.435567	gene duplicate
OSJAP01G08700	br9	0.192771	gene duplicate
OSJAP01G08710	br9	0.262332	gene duplicate
OSJAP01G08720	br9	0.647368	gene duplicate
OSJAP01G08740	br2	0.0306122	gene duplicate
OSJAP01G08750	br4	1	gene duplicate
OSJAP01G08760	br7	0.23622	gene duplicate
OSJAP01G08770	br8	0.0609375	gene duplicate
OSJAP01G08790	br1youngparent	0.869388	gene duplicate
OSJAP01G08800	br9	0.096875	gene duplicate
OSJAP01G08810	br7	0.71608	gene duplicate
OSJAP01G08840	br9	0.0315789	gene duplicate
OSJAP01G08860	br9	0.159794	gene duplicate
OSJAP01G08890	br9	0.0203046	gene duplicate
OSJAP01G08900	br6	0.122324	gene duplicate
OSJAP01G08910	br9	0.676923	gene duplicate
OSJAP01G08920	br9	0.367089	gene duplicate
OSJAP01G08930	br9	0.286472	gene duplicate
OSJAP01G08940	br9	0.158397	gene duplicate
OSJAP01G08950	br9	0.231672	gene duplicate
OSJAP01G08990	br5	0.259843	gene duplicate
OSJAP01G09000	br8	0.0304348	gene duplicate
OSJAP01G09030	br8	0.101449	gene duplicate
OSJAP01G09040	br8	0.122402	gene duplicate
OSJAP01G09050	br5	0.0305344	gene duplicate
OSJAP01G09060	br4	0.394904	gene duplicate
OSJAP01G09070	br9	0.0687831	gene duplicate
OSJAP01G09080	br3	0.5	gene duplicate
OSJAP01G09090	br7	0.0515759	gene duplicate
OSJAP01G09100	br5	0.0169492	gene duplicate
OSJAP01G09110	br9	0.165714	gene duplicate
OSJAP01G09130	br9	0.0590551	gene duplicate
OSJAP01G09140	br6	1	gene duplicate
OSJAP01G09150	br9	0.134071	gene duplicate
OSJAP01G09160	br9	0.0997442	gene duplicate
OSJAP01G09170	br9	0.678284	gene duplicate
OSJAP01G09180	br9	0.133333	gene duplicate
OSJAP01G09200	br9	0.0571429	gene duplicate
OSJAP01G09220	br9	0.0865604	gene duplicate
OSJAP01G09230	br7	0.0869565	gene duplicate
OSJAP01G09240	br9	0.462687	gene duplicate
OSJAP01G09250	br9	0.213559	gene duplicate
OSJAP01G09270	br9	0.178571	gene duplicate
OSJAP01G09280	br9	0.205514	gene duplicate
OSJAP01G09300	br9	0.013245	gene duplicate
OSJAP01G09320	br9	0.756098	gene duplicate
OSJAP01G09330	br9	0.240143	gene duplicate
OSJAP01G09340	br9	0.253571	gene duplicate
OSJAP01G09360	br9	0.456166	gene duplicate
OSJAP01G09370	br9	0.781726	gene duplicate
OSJAP01G09380	br5	0.54878	gene duplicate
OSJAP01G09390	br9	0.0930233	gene duplicate
OSJAP01G09400	br8	0.463987	gene duplicate
OSJAP01G09410	br9	0.154589	gene duplicate
OSJAP01G09430	br8	0.0742115	gene duplicate
OSJAP01G09440	br7	0.515625	gene duplicate
OSJAP01G09450	br5	0.0407674	gene duplicate
OSJAP01G09460	br9	0.301802	gene duplicate
OSJAP01G09470	br9	0.272013	gene duplicate
OSJAP01G09480	br9	0.427273	gene duplicate
OSJAP01G09490	br9	0.00440529	gene duplicate
OSJAP01G09500	br9	0.676856	gene duplicate
OSJAP01G09510	br7	0.827586	gene duplicate
OSJAP01G09520	br8	0.0614203	gene duplicate
OSJAP01G09530	br9	0.687764	gene duplicate
OSJAP01G09550	br8	0.178899	gene duplicate
OSJAP01G09560	br9	0.137931	gene duplicate
OSJAP01G09570	br9	0.282328	gene duplicate
OSJAP01G09580	br9	0.0858086	gene duplicate
OSJAP01G09590	br5	0.39697	gene duplicate
OSJAP01G09600	br9	0.895	gene duplicate
OSJAP01G09620	br8	0.615094	gene duplicate
OSJAP01G09630	br9	0.88601	gene duplicate
OSJAP01G09640	br2	0.208333	gene duplicate
OSJAP01G09650	br9	0.435511	gene duplicate
OSJAP01G09660	br7	0.394809	gene duplicate
OSJAP01G09670	br7	0.596639	gene duplicate
OSJAP01G09700	br9	0.262697	gene duplicate
OSJAP01G09730	br9	0.462963	gene duplicate
OSJAP01G09740	br9	0.432877	gene duplicate
OSJAP01G09770	br9	0.318436	gene duplicate
OSJAP01G09780	br8	0.446602	gene duplicate
OSJAP01G09790	br5	0.648352	gene duplicate
OSJAP01G09800	br9	0.458647	gene duplicate
OSJAP01G09810	br9	0.271357	gene duplicate
OSJAP01G09820	br8	0.401639	gene duplicate
OSJAP01G09830	br7	0.12114	gene duplicate
OSJAP01G09840	br8	0.133655	gene duplicate
OSJAP01G09870	br7	0.355212	gene duplicate
OSJAP01G09880	br6	0.00763359	gene duplicate
OSJAP01G09890	br9	0.206349	gene duplicate
OSJAP01G09900	br9	0.224784	gene duplicate
OSJAP01G09930	br9	0.135514	gene duplicate
OSJAP01G09940	br9	0.33871	gene duplicate
OSJAP01G09950	br9	0.0941296	gene duplicate
OSJAP01G09960	br6	0.0828025	gene duplicate
OSJAP01G09980	br9	0.564885	gene duplicate
OSJAP01G09990	br9	0.409962	gene duplicate
OSJAP01G10000	br9	0.578005	gene duplicate
OSJAP01G10030	br9	0.439199	gene duplicate
OSJAP01G10050	br9	0.199313	gene duplicate
OSJAP01G10060	br9	0.41258	gene duplicate
OSJAP01G10070	br9	0.266784	gene duplicate
OSJAP01G10080	br9	0.0123457	gene duplicate
OSJAP01G10090	br8	0.285141	gene duplicate
OSJAP01G10100	br6	0.713115	gene duplicate
OSJAP01G10110	br6	0.0578512	gene duplicate
OSJAP01G10120	br5	0.021164	gene duplicate
OSJAP01G10130	br3	0.314815	gene duplicate
OSJAP01G10140	br8	0.0306748	gene duplicate
OSJAP01G10160	br9	0.0983607	gene duplicate
OSJAP01G10170	br3	0.233333	gene duplicate
OSJAP01G10180	br5	0.657895	gene duplicate
OSJAP01G10190	br5	0.096	gene duplicate
OSJAP01G10210	br5	0.163121	gene duplicate
OSJAP01G10220	br9	0.0861582	gene duplicate
OSJAP01G10230	br7	0.0752212	gene duplicate
OSJAP01G10240	br7	1	gene duplicate
OSJAP01G10250	br9	0.80705	gene duplicate
OSJAP01G10270	br9	0.338109	gene duplicate
OSJAP01G10280	br9	0.263789	gene duplicate
OSJAP01G10300	br8	0.0998004	gene duplicate
OSJAP01G10310	br6	0.0881671	gene duplicate
OSJAP01G10320	br6	0.986842	gene duplicate
OSJAP01G10350	br7	0.0243902	gene duplicate
OSJAP01G10360	br5	0.121287	gene duplicate
OSJAP01G10370	br8	0.206813	gene duplicate
OSJAP01G10390	br6	0.134868	gene duplicate
OSJAP01G10400	br5	0.396226	gene duplicate
OSJAP01G10410	br9	0.847639	gene duplicate
OSJAP01G10430	br9	0.283465	gene duplicate
OSJAP01G10450	br8	0.672065	gene duplicate
OSJAP01G10460	br9	0.187135	gene duplicate
OSJAP01G10470	br9	0.614458	gene duplicate
OSJAP01G10490	br8	0.0833333	gene duplicate
OSJAP01G10510	br9	0.0891365	gene duplicate
OSJAP01G10520	br9	0.479657	gene duplicate
OSJAP01G10530	br9	0.169323	gene duplicate
OSJAP01G10540	br9	0.612903	gene duplicate
OSJAP01G10570	br9	0.165217	gene duplicate
OSJAP01G10580	br8	0.217716	gene duplicate
OSJAP01G10590	br5	0.0243902	gene duplicate
OSJAP01G10610	br9	0.703971	gene duplicate
OSJAP01G10620	br5	0.197297	gene duplicate
OSJAP01G10630	br7	0.0638298	gene duplicate
OSJAP01G10640	br9	0.39777	gene duplicate
OSJAP01G10650	br5	0.892857	gene duplicate
OSJAP01G10660	br8	0.489666	gene duplicate
OSJAP01G10680	br7	0.0249377	gene duplicate
OSJAP01G10690	br6	0.430693	gene duplicate
OSJAP01G10700	br9	0.592375	gene duplicate
OSJAP01G10710	br7	0.565789	gene duplicate
OSJAP01G10720	br9	0.817875	gene duplicate
OSJAP01G10730	br9	0.0966184	gene duplicate
OSJAP01G10750	br9	0.101604	gene duplicate
OSJAP01G10760	br9	0.0935673	gene duplicate
OSJAP01G10770	br9	0.17037	gene duplicate
OSJAP01G10780	br7	0.145833	gene duplicate
OSJAP01G10790	br8	0.00231481	gene duplicate
OSJAP01G10800	br9	0.0814815	gene duplicate
OSJAP01G10820	br9	0.273936	gene duplicate
OSJAP01G10840	br9	0.059761	gene duplicate
OSJAP01G10850	br9	0.102362	gene duplicate
OSJAP01G10860	br9	0.136564	gene duplicate
OSJAP01G10870	br9	1	gene duplicate
OSJAP01G10880	br9	0.259375	gene duplicate
OSJAP01G10890	br9	0.535256	gene duplicate
OSJAP01G10910	br9	0.093985	gene duplicate
OSJAP01G10930	br4	0.958042	gene duplicate
OSJAP01G10950	br9	0.177893	gene duplicate
OSJAP01G10970	br9	0.30721	gene duplicate
OSJAP01G10980	br9	0.576361	gene duplicate
OSJAP01G11000	br9	0.234506	gene duplicate
OSJAP01G11030	br5	1	gene duplicate
OSJAP01G11050	br9	0.142105	gene duplicate
OSJAP01G11070	br9	0.597826	gene duplicate
OSJAP01G11080	br9	0.230624	gene duplicate
OSJAP01G11090	br9	0.141243	gene duplicate
OSJAP01G11100	br9	0.193916	gene duplicate
OSJAP01G11110	br9	0.340067	gene duplicate
OSJAP01G11120	br9	1	gene duplicate
OSJAP01G11140	br9	0.177143	gene duplicate
OSJAP01G11150	br9	0.475248	gene duplicate
OSJAP01G11160	br9	0.0103627	gene duplicate
OSJAP01G11170	br9	0.231806	gene duplicate
OSJAP01G11180	br9	0.483871	gene duplicate
OSJAP01G11190	br9	0.281145	gene duplicate
OSJAP01G11200	br9	0.486726	gene duplicate
OSJAP01G11210	br5	0.635659	gene duplicate
OSJAP01G11220	br8	0.33	gene duplicate
OSJAP01G11230	br8	0.192857	gene duplicate
OSJAP01G11240	br6	0.0185185	gene duplicate
OSJAP01G11260	br5	0.670213	gene duplicate
OSJAP01G11270	br6	0.201681	gene duplicate
OSJAP01G11290	br3	1	gene duplicate
OSJAP01G11300	br8	0.0212766	gene duplicate
OSJAP01G11310	br2	1	gene duplicate
OSJAP01G11330	br8	0.344668	gene duplicate
OSJAP01G11340	br9	0.338462	gene duplicate
OSJAP01G11350	br9	0.839623	gene duplicate
OSJAP01G11360	br8	0.0933333	gene duplicate
OSJAP01G11380	br9	0.0773751	gene duplicate
OSJAP01G11390	br9	0.518797	gene duplicate
OSJAP01G11400	br9	0.198473	gene duplicate
OSJAP01G11410	br4	0.694268	gene duplicate
OSJAP01G11420	br9	0.0917431	gene duplicate
OSJAP01G11430	br4	0.723443	gene duplicate
OSJAP01G11450	br3	1	gene duplicate
OSJAP01G11460	br4	0.032967	gene duplicate
OSJAP01G11470	br4	0.193939	gene duplicate
OSJAP01G11490	br9	0.609244	gene duplicate
OSJAP01G11510	br9	0.232218	gene duplicate
OSJAP01G11520	br9	0.256351	gene duplicate
OSJAP01G11540	br4	0.268041	gene duplicate
OSJAP01G11550	br9	0.58371	gene duplicate
OSJAP01G11560	br9	0.0503778	gene duplicate
OSJAP01G11570	br9	0.509458	gene duplicate
OSJAP01G11590	br7	0.657143	gene duplicate
OSJAP01G11600	br1youngparent	0.962025	gene duplicate
OSJAP01G11610	br7	0.123065	gene duplicate
OSJAP01G11640	br9	0.574468	gene duplicate
OSJAP01G11660	br3	0.673729	gene duplicate
OSJAP01G11670	br9	0.832558	gene duplicate
OSJAP01G11680	br9	0.621677	gene duplicate
OSJAP01G11710	br1oldparent	0.116711	gene duplicate
OSJAP01G11730	br7	0.127389	gene duplicate
OSJAP01G11740	br5	0.184783	gene duplicate
OSJAP01G11750	br9	0.0680851	gene duplicate
OSJAP01G11760	br9	0.143154	gene duplicate
OSJAP01G11820	br8	0.196696	gene duplicate
OSJAP01G11840	br3	0.24127	gene duplicate
OSJAP01G11850	br9	0.927405	gene duplicate
OSJAP01G11860	br6	0.211372	gene duplicate
OSJAP01G11870	br4	0.368421	gene duplicate
OSJAP01G11880	br7	0.220588	gene duplicate
OSJAP01G11890	br6	0.241758	gene duplicate
OSJAP01G11920	br9	1	gene duplicate
OSJAP01G11930	br9	0.182965	gene duplicate
OSJAP01G11950	br9	0.124726	gene duplicate
OSJAP01G11960	br4	0.0231481	gene duplicate
OSJAP01G11970	br8	0.186352	gene duplicate
OSJAP01G11980	br1oldparent	0.276182	gene duplicate
OSJAP01G11990	br5	0.187726	gene duplicate
OSJAP01G12020	br9	0.569388	gene duplicate
OSJAP01G12040	br9	0.751627	gene duplicate
OSJAP01G12050	br9	0.441176	gene duplicate
OSJAP01G12080	br9	0.0954955	gene duplicate
OSJAP01G12110	br8	0.656042	gene duplicate
OSJAP01G12120	br5	0.0846906	gene duplicate
OSJAP01G12130	br9	0.0945626	gene duplicate
OSJAP01G12140	br9	0.740072	gene duplicate
OSJAP01G12150	br9	0.246154	gene duplicate
OSJAP01G12160	br9	0.25	gene duplicate
OSJAP01G12170	br1oldparent	0.0201342	gene duplicate
OSJAP01G12190	br8	0.117647	gene duplicate
OSJAP01G12210	br9	0.159122	gene duplicate
OSJAP01G12230	br9	0.228541	gene duplicate
OSJAP01G12240	br9	0.685912	gene duplicate
OSJAP01G12250	br9	0.184932	gene duplicate
OSJAP01G12270	br9	0.210576	gene duplicate
OSJAP01G12290	br9	0.0196687	gene duplicate
OSJAP01G12300	br4	0.533951	gene duplicate
OSJAP01G12310	br5	0.212425	gene duplicate
OSJAP01G12320	br9	0.105836	gene duplicate
OSJAP01G12330	br9	0.11954	gene duplicate
OSJAP01G12340	br9	0.238298	gene duplicate
OSJAP01G12350	br7	0.0895062	gene duplicate
OSJAP01G12360	br5	0.720149	gene duplicate
OSJAP01G12370	br9	0.365854	gene duplicate
OSJAP01G12390	br9	0.0363636	gene duplicate
OSJAP01G12400	br8	0.312081	gene duplicate
OSJAP01G12410	br9	0.0755556	gene duplicate
OSJAP01G12450	br9	0.0887097	gene duplicate
OSJAP01G12460	br9	0.34375	gene duplicate
OSJAP01G12470	br9	0.309302	gene duplicate
OSJAP01G12480	br5	0.43038	gene duplicate
OSJAP01G12490	br3	0.785047	gene duplicate
OSJAP01G12500	br1youngparent	0.428571	gene duplicate
OSJAP01G12520	br9	0.235602	gene duplicate
OSJAP01G12550	br9	0.582868	gene duplicate
OSJAP01G12560	br9	0.545195	gene duplicate
OSJAP01G12570	br9	0.0527638	gene duplicate
OSJAP01G12580	br2	0.334724	gene duplicate
OSJAP01G12600	br5	0.112128	gene duplicate
OSJAP01G12610	br9	0.264957	gene duplicate
OSJAP01G12620	br5	1	gene duplicate
OSJAP01G12630	br9	0.689349	gene duplicate
OSJAP01G12640	br3	0.936937	gene duplicate
OSJAP01G12660	br5	0.242105	gene duplicate
OSJAP01G12670	br9	0.302074	gene duplicate
OSJAP01G12700	br9	0.0955882	gene duplicate
OSJAP01G12710	br9	0.0856354	gene duplicate
OSJAP01G12720	br9	0.133333	gene duplicate
OSJAP01G12750	br9	0.43578	gene duplicate
OSJAP01G12770	br9	0.465046	gene duplicate
OSJAP01G12780	br9	0.0372549	gene duplicate
OSJAP01G12790	br9	0.420195	gene duplicate
OSJAP01G12800	br9	0.819672	gene duplicate
OSJAP01G12820	br9	0.879592	gene duplicate
OSJAP01G12830	br9	0.0919341	gene duplicate
OSJAP01G12850	br7	0.406667	gene duplicate
OSJAP01G12860	br9	0.409091	gene duplicate
OSJAP01G12870	br9	0.838298	gene duplicate
OSJAP01G12900	br7	0.152083	gene duplicate
OSJAP01G12940	br9	0.145912	gene duplicate
OSJAP01G12970	br9	0.162393	gene duplicate
OSJAP01G12980	br4	0.0193548	gene duplicate
OSJAP01G12990	br9	0.199557	gene duplicate
OSJAP01G13000	br5	0.731343	gene duplicate
OSJAP01G13010	br9	0.288703	gene duplicate
OSJAP01G13020	br9	0.0794393	gene duplicate
OSJAP01G13030	br8	0.209726	gene duplicate
OSJAP01G13040	br9	0.25	gene duplicate
OSJAP01G13060	br3	1	gene duplicate
OSJAP01G13070	br3	0.753247	gene duplicate
OSJAP01G13080	br8	0.230769	gene duplicate
OSJAP01G13090	br9	0.0169492	gene duplicate
OSJAP01G13110	br9	0.2	gene duplicate
OSJAP01G13120	br9	0.585909	gene duplicate
OSJAP01G13140	br9	0.0747368	gene duplicate
OSJAP01G13150	br3	1	gene duplicate
OSJAP01G13160	br9	0.370518	gene duplicate
OSJAP01G13170	br4	0.542254	gene duplicate
OSJAP01G13180	br6	0.389744	gene duplicate
OSJAP01G13200	br3	1	gene duplicate
OSJAP01G13230	br8	0.0514541	gene duplicate
OSJAP01G13240	br9	0.0426929	gene duplicate
OSJAP01G13250	br9	0.285303	gene duplicate
OSJAP01G13280	br9	0.119048	gene duplicate
OSJAP01G13290	br6	0.0152905	gene duplicate
OSJAP01G13300	br6	0.474026	gene duplicate
OSJAP01G13310	br9	0.158038	gene duplicate
OSJAP01G13320	br3	0.504132	gene duplicate
OSJAP01G13340	br9	0.111111	gene duplicate
OSJAP01G13350	br9	0.298701	gene duplicate
OSJAP01G13360	br9	0.659933	gene duplicate
OSJAP01G13370	br4	0.328829	gene duplicate
OSJAP01G13390	br9	0.728972	gene duplicate
OSJAP01G13430	br9	0.908046	gene duplicate
OSJAP01G13460	br9	0.0888099	gene duplicate
OSJAP01G13480	br9	0.438424	gene duplicate
OSJAP01G13500	br7	0.204082	gene duplicate
OSJAP01G13520	br3	0.489655	gene duplicate
OSJAP01G13530	br5	0.079646	gene duplicate
OSJAP01G13540	br9	0.158621	gene duplicate
OSJAP01G13550	br5	1	gene duplicate
OSJAP01G13560	br9	0.354167	gene duplicate
OSJAP01G13570	br7	0.486928	gene duplicate
OSJAP01G13580	br9	0.4625	gene duplicate
OSJAP01G13590	br7	0.982684	gene duplicate
OSJAP01G13600	br9	0.653061	gene duplicate
OSJAP01G13610	br9	0.808554	gene duplicate
OSJAP01G13620	br9	0.0466238	gene duplicate
OSJAP01G13630	br9	0.0850694	gene duplicate
OSJAP01G13640	br7	0.0981211	gene duplicate
OSJAP01G13660	br9	0.126057	gene duplicate
OSJAP01G13680	br4	0.746032	gene duplicate
OSJAP01G13700	br4	0.648438	gene duplicate
OSJAP01G13740	br9	0.0672451	gene duplicate
OSJAP01G13750	br9	0.581333	gene duplicate
OSJAP01G13760	br3	0.662162	gene duplicate
OSJAP01G13770	br9	0.137795	gene duplicate
OSJAP01G13780	br9	0.180556	gene duplicate
OSJAP01G13790	br9	0.0126263	gene duplicate
OSJAP01G13800	br9	0.604222	gene duplicate
OSJAP01G13810	br8	0.170354	gene duplicate
OSJAP01G13890	br9	0.195431	gene duplicate
OSJAP01G13900	br9	0.202632	gene duplicate
OSJAP01G13910	br5	0.0166667	gene duplicate
OSJAP01G13920	br5	0.3186	gene duplicate
OSJAP01G13930	br9	0.0665025	gene duplicate
OSJAP01G13940	br9	0.214712	gene duplicate
OSJAP01G13960	br9	0.0427873	gene duplicate
OSJAP01G13970	br8	0.139665	gene duplicate
OSJAP01G13980	br3	0.815789	gene duplicate
OSJAP01G13990	br8	0.142315	gene duplicate
OSJAP01G14000	br5	0.453258	gene duplicate
OSJAP01G14010	br3	0.880383	gene duplicate
OSJAP01G14020	br8	0.148148	gene duplicate
OSJAP01G14030	br4	1	gene duplicate
OSJAP01G14040	br6	0.897059	gene duplicate
OSJAP01G14060	br9	0.518771	gene duplicate
OSJAP01G14070	br3	0.931034	gene duplicate
OSJAP01G14080	br3	0.346667	gene duplicate
OSJAP01G14090	br4	1	gene duplicate
OSJAP01G14120	br9	0.00289855	gene duplicate
OSJAP01G14130	br9	0.155963	gene duplicate
OSJAP01G14150	br9	0.711009	gene duplicate
OSJAP01G14160	br4	0.241379	gene duplicate
OSJAP01G14190	br9	0.0447761	gene duplicate
OSJAP01G14200	br9	0.0914826	gene duplicate
OSJAP01G14210	br9	0.00657895	gene duplicate
OSJAP01G14240	br9	0.485577	gene duplicate
OSJAP01G14250	br9	0.240566	gene duplicate
OSJAP01G14280	br3	0.117769	gene duplicate
OSJAP01G14320	br8	0.0803738	gene duplicate
OSJAP01G14330	br5	0.484581	gene duplicate
OSJAP01G14350	br7	0.919643	gene duplicate
OSJAP01G14370	br9	0.128155	gene duplicate
OSJAP01G14380	br5	0.859504	gene duplicate
OSJAP01G14400	br8	0.302326	gene duplicate
OSJAP01G14420	br8	0.677419	gene duplicate
OSJAP01G14430	br9	0.0946372	gene duplicate
OSJAP01G14440	br9	0.299339	gene duplicate
OSJAP01G14450	br9	0.285171	gene duplicate
OSJAP01G14460	br9	0.286458	gene duplicate
OSJAP01G14470	br9	0.153846	gene duplicate
OSJAP01G14480	br3	0.457627	gene duplicate
OSJAP01G14490	br9	1	gene duplicate
OSJAP01G14500	br8	0.108782	gene duplicate
OSJAP01G14520	br9	0.447934	gene duplicate
OSJAP01G14530	br9	0.22561	gene duplicate
OSJAP01G14540	br2	0.382609	gene duplicate
OSJAP01G14550	br4	0.443182	gene duplicate
OSJAP01G14560	br7	1	gene duplicate
OSJAP01G14580	br8	0.623053	gene duplicate
OSJAP01G14590	br9	1	gene duplicate
OSJAP01G14600	br9	0.47561	gene duplicate
OSJAP01G14620	br9	0.138776	gene duplicate
OSJAP01G14650	br5	0.258427	gene duplicate
OSJAP01G14660	br9	0.414566	gene duplicate
OSJAP01G14670	br9	0.202166	gene duplicate
OSJAP01G14680	br5	0.969849	gene duplicate
OSJAP01G14690	br8	0.011236	gene duplicate
OSJAP01G14700	br4	0.038961	gene duplicate
OSJAP01G14710	br6	0.781341	gene duplicate
OSJAP01G14720	br8	0.150333	gene duplicate
OSJAP01G14730	br7	0.747059	gene duplicate
OSJAP01G14750	br3	0.580328	gene duplicate
OSJAP01G14770	br4	1	gene duplicate
OSJAP01G14800	br3	0.963048	gene duplicate
OSJAP01G14810	br9	0.758065	gene duplicate
OSJAP01G14820	br9	0.374803	gene duplicate
OSJAP01G14830	br7	0.323747	gene duplicate
OSJAP01G14850	br6	0.0447094	gene duplicate
OSJAP01G14870	br7	0.113153	gene duplicate
OSJAP01G14880	br9	0.656757	gene duplicate
OSJAP01G14890	br9	0.578125	gene duplicate
OSJAP01G14900	br9	0.365011	gene duplicate
OSJAP01G14910	br9	0.0462428	gene duplicate
OSJAP01G14920	br4	0.0597015	gene duplicate
OSJAP01G14940	br9	0.104129	gene duplicate
OSJAP01G14950	br6	0.852941	gene duplicate
OSJAP01G14960	br9	0.167808	gene duplicate
OSJAP01G14970	br4	0.678715	gene duplicate
OSJAP01G14990	br9	0.173432	gene duplicate
OSJAP01G15030	br5	0.191235	gene duplicate
OSJAP01G15040	br9	0.499425	gene duplicate
OSJAP01G15050	br9	0.0110497	gene duplicate
OSJAP01G15060	br9	0.128806	gene duplicate
OSJAP01G15070	br9	0.268817	gene duplicate
OSJAP01G15100	br9	0.011236	gene duplicate
OSJAP01G15110	br9	0.249395	gene duplicate
OSJAP01G15120	br9	0.0410628	gene duplicate
OSJAP01G15150	br5	0.251678	gene duplicate
OSJAP01G15170	br9	0.797101	gene duplicate
OSJAP01G15180	br4	0.564315	gene duplicate
OSJAP01G15190	br8	0.138298	gene duplicate
OSJAP01G15200	br9	0.0638298	gene duplicate
OSJAP01G15220	br3	0.218391	gene duplicate
OSJAP01G15230	br3	0.251969	gene duplicate
OSJAP01G15250	br9	0.705151	gene duplicate
OSJAP01G15260	br9	0.272575	gene duplicate
OSJAP01G15280	br3	1	gene duplicate
OSJAP01G15290	br8	0.129187	gene duplicate
OSJAP01G15310	br9	0.158513	gene duplicate
OSJAP01G15330	br5	0.05	gene duplicate
OSJAP01G15340	br7	0.148315	gene duplicate
OSJAP01G15380	br5	0.0421053	gene duplicate
OSJAP01G15390	br4	0.442308	gene duplicate
OSJAP01G15430	br3	0.446043	gene duplicate
OSJAP01G15440	br9	0.621918	gene duplicate
OSJAP01G15450	br3	0.738095	gene duplicate
OSJAP01G15460	br5	0.0898876	gene duplicate
OSJAP01G15470	br5	0.697531	gene duplicate
OSJAP01G15480	br9	0.161972	gene duplicate
OSJAP01G15490	br5	0.336735	gene duplicate
OSJAP01G15500	br9	0.2	gene duplicate
OSJAP01G15520	br9	0.595041	gene duplicate
OSJAP01G15530	br7	0.650794	gene duplicate
OSJAP01G15550	br4	0.027027	gene duplicate
OSJAP01G15560	br4	0.224944	gene duplicate
OSJAP01G15580	br9	0.0425532	gene duplicate
OSJAP01G15590	br5	0.370656	gene duplicate
OSJAP01G15600	br8	0.368522	gene duplicate
OSJAP01G15610	br9	0.191375	gene duplicate
OSJAP01G15620	br5	0.906977	gene duplicate
OSJAP01G15630	br9	0.579901	gene duplicate
OSJAP01G15650	br9	0.222222	gene duplicate
OSJAP01G15660	br8	0.205128	gene duplicate
OSJAP01G15680	br4	0.620818	gene duplicate
OSJAP01G15690	br9	0.0650685	gene duplicate
OSJAP01G15720	br4	1	gene duplicate
OSJAP01G15730	br2	0.119205	gene duplicate
OSJAP01G15740	br1oldparent	0.205128	gene duplicate
OSJAP01G15760	br4	0.0693069	gene duplicate
OSJAP01G15780	br8	0.0541311	gene duplicate
OSJAP01G15800	br9	0.188904	gene duplicate
OSJAP01G15810	br7	0.00251889	gene duplicate
OSJAP01G15820	br9	0.0546697	gene duplicate
OSJAP01G15870	br7	0.0518602	gene duplicate
OSJAP01G15880	br4	0.135484	gene duplicate
OSJAP01G15910	br8	0.0516899	gene duplicate
OSJAP01G15930	br8	0.134021	gene duplicate
OSJAP01G15940	br2	1	gene duplicate
OSJAP01G15950	br8	0.295699	gene duplicate
OSJAP01G15960	br9	0.488801	gene duplicate
OSJAP01G15970	br9	0.0455927	gene duplicate
OSJAP01G15980	br9	0.737589	gene duplicate
OSJAP01G15990	br8	0.190931	gene duplicate
OSJAP01G16010	br7	0.0243902	gene duplicate
OSJAP01G16020	br7	0.131653	gene duplicate
OSJAP01G16030	br7	0.108992	gene duplicate
OSJAP01G16040	br6	0.173207	gene duplicate
OSJAP01G16050	br5	0.941581	gene duplicate
OSJAP01G16070	br9	0.117188	gene duplicate
OSJAP01G16090	br9	0.0546448	gene duplicate
OSJAP01G16100	br5	0.978166	gene duplicate
OSJAP01G16110	br9	0.221338	gene duplicate
OSJAP01G16120	br9	0.307065	gene duplicate
OSJAP01G16130	br9	0.0718336	gene duplicate
OSJAP01G16140	br8	0.09375	gene duplicate
OSJAP01G16160	br5	0.0859917	gene duplicate
OSJAP01G16170	br8	0.210714	gene duplicate
OSJAP01G16180	br2	0.0887097	gene duplicate
OSJAP01G16200	br3	0.68254	gene duplicate
OSJAP01G16210	br3	0.122511	gene duplicate
OSJAP01G16220	br9	0.0436364	gene duplicate
OSJAP01G16250	br2	1	gene duplicate
OSJAP01G16260	br2	0.414536	gene duplicate
OSJAP01G16270	br8	0.11041	gene duplicate
OSJAP01G16320	br9	0.0621572	gene duplicate
OSJAP01G16330	br7	0.0905563	gene duplicate
OSJAP01G16340	br9	0.322304	gene duplicate
OSJAP01G16350	br4	1	gene duplicate
OSJAP01G16360	br9	0.14082	gene duplicate
OSJAP01G16370	br7	0.015544	gene duplicate
OSJAP01G16390	br9	0.481625	gene duplicate
OSJAP01G16400	br6	0.257812	gene duplicate
OSJAP01G16440	br6	0.630901	gene duplicate
OSJAP01G16470	br9	0.0754717	gene duplicate
OSJAP01G16480	br9	0.672414	gene duplicate
OSJAP01G16490	br7	0.796069	gene duplicate
OSJAP01G16500	br5	0.674419	gene duplicate
OSJAP01G16510	br2	0.169935	gene duplicate
OSJAP01G16520	br3	0.732919	gene duplicate
OSJAP01G16540	br6	0.335616	gene duplicate
OSJAP01G16560	br9	0.0140105	gene duplicate
OSJAP01G16570	br7	0.133475	gene duplicate
OSJAP01G16600	br2	0.431138	gene duplicate
OSJAP01G16620	br9	0.0828829	gene duplicate
OSJAP01G16650	br7	0.0640937	gene duplicate
OSJAP01G16670	br8	0.102564	gene duplicate
OSJAP01G16680	br7	0.170963	gene duplicate
OSJAP01G16690	br9	0.130357	gene duplicate
OSJAP01G16700	br9	0.80916	gene duplicate
OSJAP01G16710	br9	0.164009	gene duplicate
OSJAP01G16720	br3	0.492308	gene duplicate
OSJAP01G16760	br5	0.0615385	gene duplicate
OSJAP01G16770	br9	0.205882	gene duplicate
OSJAP01G16780	br9	0.349315	gene duplicate
OSJAP01G16790	br9	0.0667727	gene duplicate
OSJAP01G16800	br9	0.00501253	gene duplicate
OSJAP01G16810	br9	0.744318	gene duplicate
OSJAP01G16820	br9	0.311137	gene duplicate
OSJAP01G16830	br7	0.0880759	gene duplicate
OSJAP01G16840	br7	0.0931174	gene duplicate
OSJAP01G16860	br7	0.111857	gene duplicate
OSJAP01G16870	br7	0.0914127	gene duplicate
OSJAP01G16880	br7	0.0845481	gene duplicate
OSJAP01G16890	br4	0.0791789	gene duplicate
OSJAP01G16910	br1oldparent	0.0914127	gene duplicate
OSJAP01G16920	br8	0.0288858	gene duplicate
OSJAP01G16930	br7	0.388158	gene duplicate
OSJAP01G16940	br7	0.0636364	gene duplicate
OSJAP01G16970	br5	0.942029	gene duplicate
OSJAP01G16980	br6	0.0289855	gene duplicate
OSJAP01G16990	br9	0.101538	gene duplicate
OSJAP01G17000	br5	0.840237	gene duplicate
OSJAP01G17020	br9	0.0114723	gene duplicate
OSJAP01G17030	br9	0.0593407	gene duplicate
OSJAP01G17050	br4	0.229008	gene duplicate
OSJAP01G17060	br9	0.104829	gene duplicate
OSJAP01G17090	br9	0.872527	gene duplicate
OSJAP01G17100	br6	0.0638978	gene duplicate
OSJAP01G17110	br9	0.370186	gene duplicate
OSJAP01G17120	br9	0.0875	gene duplicate
OSJAP01G17140	br5	0.0526316	gene duplicate
OSJAP01G17160	br8	0.107558	gene duplicate
OSJAP01G17170	br5	1	gene duplicate
OSJAP01G17180	br8	0.0257143	gene duplicate
OSJAP01G17200	br5	0.0177515	gene duplicate
OSJAP01G17230	br5	0.0411523	gene duplicate
OSJAP01G17240	br4	0.00862069	gene duplicate
OSJAP01G17260	br7	0.172662	gene duplicate
OSJAP01G17280	br7	0.0125	gene duplicate
OSJAP01G17290	br5	0.0135501	gene duplicate
OSJAP01G17320	br5	0.0382653	gene duplicate
OSJAP01G17340	br5	0.36	gene duplicate
OSJAP01G17360	br5	0.0763889	gene duplicate
OSJAP01G17390	br9	0.663475	gene duplicate
OSJAP01G17410	br9	0.0890909	gene duplicate
OSJAP01G17420	br9	0.0544041	gene duplicate
OSJAP01G17430	br5	0.10687	gene duplicate
OSJAP01G17440	br9	0.480885	gene duplicate
OSJAP01G17450	br9	0.0963303	gene duplicate
OSJAP01G17470	br8	0.0594406	gene duplicate
OSJAP01G17480	br8	0.532344	gene duplicate
OSJAP01G17490	br5	0.915563	gene duplicate
OSJAP01G17500	br5	0.107383	gene duplicate
OSJAP01G17520	br5	0.898551	gene duplicate
OSJAP01G17530	br3	0.787879	gene duplicate
OSJAP01G17540	br5	0.723577	gene duplicate
OSJAP01G17550	br9	0.0479275	gene duplicate
OSJAP01G17570	br8	0.401709	gene duplicate
OSJAP01G17610	br9	0.215517	gene duplicate
OSJAP01G17620	br9	0.241758	gene duplicate
OSJAP01G17630	br7	0.113208	gene duplicate
OSJAP01G17640	br5	0.0951456	gene duplicate
OSJAP01G17660	br3	0.145228	gene duplicate
OSJAP01G17680	br9	0.0518018	gene duplicate
OSJAP01G17690	br3	0.0217899	gene duplicate
OSJAP01G17710	br3	0.7125	gene duplicate
OSJAP01G17720	br3	0.0179856	gene duplicate
OSJAP01G17730	br9	0.195604	gene duplicate
OSJAP01G17750	br3	0.504587	gene duplicate
OSJAP01G17760	br2	0.787097	gene duplicate
OSJAP01G17770	br5	0.927536	gene duplicate
OSJAP01G17780	br4	0.390449	gene duplicate
OSJAP01G17790	br9	0.0576923	gene duplicate
OSJAP01G17820	br6	0.283898	gene duplicate
OSJAP01G17850	br5	0.503401	gene duplicate
OSJAP01G17860	br9	0.046875	gene duplicate
OSJAP01G17870	br3	0.0714286	gene duplicate
OSJAP01G17910	br9	0.114187	gene duplicate
OSJAP01G17920	br9	0.126016	gene duplicate
OSJAP01G17930	br4	0.11014	gene duplicate
OSJAP01G17940	br2	0.257143	gene duplicate
OSJAP01G17950	br6	0.119745	gene duplicate
OSJAP01G17970	br5	0.134656	gene duplicate
OSJAP01G17990	br6	0.166667	gene duplicate
OSJAP01G18010	br6	0.0374332	gene duplicate
OSJAP01G18020	br2	0.015544	gene duplicate
OSJAP01G18040	br5	0.0754717	gene duplicate
OSJAP01G18060	br6	0.4	gene duplicate
OSJAP01G18080	br9	0.245033	gene duplicate
OSJAP01G18100	br9	0.0267857	gene duplicate
OSJAP01G18110	br9	0.0334728	gene duplicate
OSJAP01G18120	br3	0.406011	gene duplicate
OSJAP01G18130	br9	0.359401	gene duplicate
OSJAP01G18140	br9	0.245098	gene duplicate
OSJAP01G18150	br7	0.132196	gene duplicate
OSJAP01G18160	br7	0.57971	gene duplicate
OSJAP01G18180	br7	0.181395	gene duplicate
OSJAP01G18200	br9	0.0485437	gene duplicate
OSJAP01G18210	br9	0.0306667	gene duplicate
OSJAP01G18230	br7	0.0134048	gene duplicate
OSJAP01G18240	br9	0.135236	gene duplicate
OSJAP01G18250	br9	0.584071	gene duplicate
OSJAP01G18270	br4	0.70412	gene duplicate
OSJAP01G18280	br9	0.0610465	gene duplicate
OSJAP01G18290	br7	0.0883436	gene duplicate
OSJAP01G18300	br9	0.0412844	gene duplicate
OSJAP01G18330	br5	0.0181818	gene duplicate
OSJAP01G18340	br5	0.06	gene duplicate
OSJAP01G18350	br9	0.0273973	gene duplicate
OSJAP01G18360	br7	0.021164	gene duplicate
OSJAP01G18370	br6	0.331868	gene duplicate
OSJAP01G18380	br9	0.0361991	gene duplicate
OSJAP01G18390	br9	0.04	gene duplicate
OSJAP01G18420	br8	0.0357782	gene duplicate
OSJAP01G18430	br5	0.921053	gene duplicate
OSJAP01G18440	br3	0.5625	gene duplicate
OSJAP01G18460	br8	0.111888	gene duplicate
OSJAP01G18480	br8	0.0140187	gene duplicate
OSJAP01G18500	br9	0.0489796	gene duplicate
OSJAP01G18510	br6	0.16381	gene duplicate
OSJAP01G18520	br5	0.7	gene duplicate
OSJAP01G18530	br5	0.0634391	gene duplicate
OSJAP01G18540	br5	0.596491	gene duplicate
OSJAP01G18550	br9	0.290735	gene duplicate
OSJAP01G18560	br9	0.410811	gene duplicate
OSJAP01G18570	br9	0.366435	gene duplicate
OSJAP01G18590	br9	0.0556465	gene duplicate
OSJAP01G18600	br4	0.176056	gene duplicate
OSJAP01G18620	br9	0.690909	gene duplicate
OSJAP01G18630	br9	0.039604	gene duplicate
OSJAP01G18650	br9	0.042471	gene duplicate
OSJAP01G18660	br9	0.420582	gene duplicate
OSJAP01G18670	br9	0.0578313	gene duplicate
OSJAP01G18680	br5	0.0494505	gene duplicate
OSJAP01G18690	br9	0.139053	gene duplicate
OSJAP01G18710	br4	0.258503	gene duplicate
OSJAP01G18720	br8	0.461947	gene duplicate
OSJAP01G18730	br1oldparent	0.461947	gene duplicate
OSJAP01G18740	br4	0.039261	gene duplicate
OSJAP01G18790	br4	1	gene duplicate
OSJAP01G18800	br5	0.463415	gene duplicate
OSJAP01G18820	br2	1	gene duplicate
OSJAP01G18830	br5	0.333333	gene duplicate
OSJAP01G18840	br8	0.0741688	gene duplicate
OSJAP01G18850	br2	0.552752	gene duplicate
OSJAP01G18860	br3	1	gene duplicate
OSJAP01G18870	br5	1	gene duplicate
OSJAP01G18880	br3	0.702128	gene duplicate
OSJAP01G18890	br4	0.183771	gene duplicate
OSJAP01G18900	br4	0.647799	gene duplicate
OSJAP01G18910	br3	0.985915	gene duplicate
OSJAP01G18920	br9	0.109756	gene duplicate
OSJAP01G18930	br7	0.117647	gene duplicate
OSJAP01G18940	br7	0.245509	gene duplicate
OSJAP01G18950	br6	0.0295359	gene duplicate
OSJAP01G18960	br7	0.218543	gene duplicate
OSJAP01G18970	br9	0.084788	gene duplicate
OSJAP01G18990	br9	0.181009	gene duplicate
OSJAP01G19000	br5	0.840909	gene duplicate
OSJAP01G19010	br3	0.959302	gene duplicate
OSJAP01G19020	br3	0.497608	gene duplicate
OSJAP01G19030	br9	0.220264	gene duplicate
OSJAP01G19040	br2	0.387097	gene duplicate
OSJAP01G19060	br2	1	gene duplicate
OSJAP01G19070	br9	0.140206	gene duplicate
OSJAP01G19080	br5	0.445	gene duplicate
OSJAP01G19090	br9	0.722675	gene duplicate
OSJAP01G19100	br5	0.33945	gene duplicate
OSJAP01G19130	br9	0.175	gene duplicate
OSJAP01G19170	br4	1	gene duplicate
OSJAP01G19180	br9	0.4416	gene duplicate
OSJAP01G19200	br3	0.888889	gene duplicate
OSJAP01G19210	br4	0.558952	gene duplicate
OSJAP01G19220	br4	1	gene duplicate
OSJAP01G19230	br3	0.390476	gene duplicate
OSJAP01G19250	br9	0.0628183	gene duplicate
OSJAP01G19260	br5	0.8867	gene duplicate
OSJAP01G19270	br3	1	gene duplicate
OSJAP01G19300	br9	0.257778	gene duplicate
OSJAP01G19310	br9	0.357977	gene duplicate
OSJAP01G19320	br5	0.316667	gene duplicate
OSJAP01G19360	br7	0.0123596	gene duplicate
OSJAP01G19370	br5	0.130435	gene duplicate
OSJAP01G19400	br5	1	gene duplicate
OSJAP01G19430	br3	0.212996	gene duplicate
OSJAP01G19450	br4	0.588589	gene duplicate
OSJAP01G19460	br3	0.874576	gene duplicate
OSJAP01G19470	br6	0.0828402	gene duplicate
OSJAP01G19480	br1oldparent	0.250896	gene duplicate
OSJAP01G19510	br9	0.587385	gene duplicate
OSJAP01G19520	br4	0.610577	gene duplicate
OSJAP01G19530	br5	0.708609	gene duplicate
OSJAP01G19550	br9	0.028481	gene duplicate
OSJAP01G19570	br9	0.766537	gene duplicate
OSJAP01G19580	br9	0.326316	gene duplicate
OSJAP01G19590	br3	0.855615	gene duplicate
OSJAP01G19610	br9	0.464789	gene duplicate
OSJAP01G19640	br5	1	gene duplicate
OSJAP01G19660	br8	0.431447	gene duplicate
OSJAP01G19710	br6	0.798122	gene duplicate
OSJAP01G19740	br4	0.147059	gene duplicate
OSJAP01G19750	br6	1	gene duplicate
OSJAP01G19760	br9	0.201373	gene duplicate
OSJAP01G19770	br9	0.180693	gene duplicate
OSJAP01G19790	br7	0.358491	gene duplicate
OSJAP01G19800	br5	0.509615	gene duplicate
OSJAP01G19810	br5	0.460784	gene duplicate
OSJAP01G19850	br8	0.155512	gene duplicate
OSJAP01G19900	br9	0.134565	gene duplicate
OSJAP01G19920	br9	0.0856031	gene duplicate
OSJAP01G19930	br2	0.911111	gene duplicate
OSJAP01G19940	br9	0.0554593	gene duplicate
OSJAP01G19950	br9	0.270142	gene duplicate
OSJAP01G19990	br5	0.580645	gene duplicate
OSJAP01G20010	br9	0.158273	gene duplicate
OSJAP01G20020	br9	0.101205	gene duplicate
OSJAP01G20030	br5	1	gene duplicate
OSJAP01G20070	br6	0.625899	gene duplicate
OSJAP01G20080	br9	0.152542	gene duplicate
OSJAP01G20110	br9	0.311258	gene duplicate
OSJAP01G20120	br5	0.962687	gene duplicate
OSJAP01G20130	br9	0.266254	gene duplicate
OSJAP01G20140	br8	0.112412	gene duplicate
OSJAP01G20150	br9	0.791139	gene duplicate
OSJAP01G20160	br9	0.842105	gene duplicate
OSJAP01G20190	br9	0.798817	gene duplicate
OSJAP01G20210	br5	1	gene duplicate
OSJAP01G20230	br2	0.664122	gene duplicate
OSJAP01G20250	br9	0.253571	gene duplicate
OSJAP01G20260	br9	0.112676	gene duplicate
OSJAP01G20270	br9	0.675439	gene duplicate
OSJAP01G20280	br9	0.556528	gene duplicate
OSJAP01G20290	br9	0.274691	gene duplicate
OSJAP01G20320	br5	0.487179	gene duplicate
OSJAP01G20330	br9	0.60303	gene duplicate
OSJAP01G20340	br9	0.0538922	gene duplicate
OSJAP01G20360	br9	0.00519481	gene duplicate
OSJAP01G20380	br8	0.0755208	gene duplicate
OSJAP01G20390	br5	0.22549	gene duplicate
OSJAP01G20420	br8	0.186104	gene duplicate
OSJAP01G20440	br8	0.34709	gene duplicate
OSJAP01G20450	br7	0.569745	gene duplicate
OSJAP01G20460	br5	0.802721	gene duplicate
OSJAP01G20480	br9	0.615702	gene duplicate
OSJAP01G20490	br6	0.278027	gene duplicate
OSJAP01G20500	br6	0.921053	gene duplicate
OSJAP01G20510	br9	0.418803	gene duplicate
OSJAP01G20520	br9	0.0322581	gene duplicate
OSJAP01G20530	br9	0.285714	gene duplicate
OSJAP01G20540	br7	0.179641	gene duplicate
OSJAP01G20550	br7	0.122581	gene duplicate
OSJAP01G20560	br9	0.250524	gene duplicate
OSJAP01G20570	br7	0.522167	gene duplicate
OSJAP01G20590	br9	0.169271	gene duplicate
OSJAP01G20600	br9	0.139568	gene duplicate
OSJAP01G20610	br9	0.198582	gene duplicate
OSJAP01G20620	br4	0.0465549	gene duplicate
OSJAP01G20630	br9	0.0884956	gene duplicate
OSJAP01G20650	br9	0.27897	gene duplicate
OSJAP01G20700	br9	0.0712531	gene duplicate
OSJAP01G20710	br9	0.472663	gene duplicate
OSJAP01G20720	br9	0.0478395	gene duplicate
OSJAP01G20740	br9	0.19774	gene duplicate
OSJAP01G20750	br9	0.0930626	gene duplicate
OSJAP01G20760	br8	0.159335	gene duplicate
OSJAP01G20790	br2	1	gene duplicate
OSJAP01G20810	br5	0.117647	gene duplicate
OSJAP01G20830	br4	0.583333	gene duplicate
OSJAP01G20850	br4	0.182708	gene duplicate
OSJAP01G20860	br4	0.0521472	gene duplicate
OSJAP01G20890	br3	0.964706	gene duplicate
OSJAP01G20910	br2	1	gene duplicate
OSJAP01G20920	br9	0.259184	gene duplicate
OSJAP01G20950	br9	0.0898876	gene duplicate
OSJAP01G20980	br5	0.364807	gene duplicate
OSJAP01G20990	br5	1	gene duplicate
OSJAP01G21010	br9	0.150235	gene duplicate
OSJAP01G21020	br9	0.641791	gene duplicate
OSJAP01G21030	br9	0.0383721	gene duplicate
OSJAP01G21060	br3	0.811429	gene duplicate
OSJAP01G21070	br3	0.0988447	gene duplicate
OSJAP01G21080	br7	0.545455	gene duplicate
OSJAP01G21090	br2	0.145833	gene duplicate
OSJAP01G21100	br9	0.0648276	gene duplicate
OSJAP01G21110	br9	0.0742804	gene duplicate
OSJAP01G21140	br5	0.121281	gene duplicate
OSJAP01G21160	br3	0.952381	gene duplicate
OSJAP01G21170	br8	0.197445	gene duplicate
OSJAP01G21180	br5	0.923404	gene duplicate
OSJAP01G21210	br8	0.462687	gene duplicate
OSJAP01G21220	br7	1	gene duplicate
OSJAP01G21230	br9	0.657609	gene duplicate
OSJAP01G21250	br7	0.00882353	gene duplicate
OSJAP01G21270	br9	0.00874636	gene duplicate
OSJAP01G21300	br9	0.532609	gene duplicate
OSJAP01G21310	br9	0.0574713	gene duplicate
OSJAP01G21320	br9	0.31954	gene duplicate
OSJAP01G21350	br5	0.509434	gene duplicate
OSJAP01G21360	br5	0.18251	gene duplicate
OSJAP01G21380	br9	0.15739	gene duplicate
OSJAP01G21390	br9	0.0505952	gene duplicate
OSJAP01G21420	br2	0.106667	gene duplicate
OSJAP01G21440	br6	0.00209205	gene duplicate
OSJAP01G21450	br9	0.729412	gene duplicate
OSJAP01G21460	br5	0.583333	gene duplicate
OSJAP01G21470	br6	0.416667	gene duplicate
OSJAP01G21480	br7	0.0585366	gene duplicate
OSJAP01G21500	br5	0.361702	gene duplicate
OSJAP01G21510	br5	0.758523	gene duplicate
OSJAP01G21540	br1oldparent	0.0789474	gene duplicate
OSJAP01G21560	br4	0.30315	gene duplicate
OSJAP01G21580	br4	0.952381	gene duplicate
OSJAP01G21590	br9	0.138554	gene duplicate
OSJAP01G21600	br9	0.503441	gene duplicate
OSJAP01G21620	br6	0.152406	gene duplicate
OSJAP01G21640	br6	0.131631	gene duplicate
OSJAP01G21650	br6	0.131498	gene duplicate
OSJAP01G21670	br9	0.0539419	gene duplicate
OSJAP01G21680	br6	0.95614	gene duplicate
OSJAP01G21690	br8	0.0387409	gene duplicate
OSJAP01G21700	br9	0.050962	gene duplicate
OSJAP01G21710	br9	0.112665	gene duplicate
OSJAP01G21720	br5	0.44898	gene duplicate
OSJAP01G21730	br4	1	gene duplicate
OSJAP01G21740	br5	0.371041	gene duplicate
OSJAP01G21760	br8	0.0945607	gene duplicate
OSJAP01G21770	br9	0.0931459	gene duplicate
OSJAP01G21780	br9	0.0787402	gene duplicate
OSJAP01G21790	br9	0.0957854	gene duplicate
OSJAP01G21810	br7	0.0228137	gene duplicate
OSJAP01G21820	br6	0.0641975	gene duplicate
OSJAP01G21830	br9	0.295082	gene duplicate
OSJAP01G21840	br9	0.0933333	gene duplicate
OSJAP01G21850	br6	0.522727	gene duplicate
OSJAP01G21870	br5	0.0453901	gene duplicate
OSJAP01G21900	br2	0.302198	gene duplicate
OSJAP01G21910	br3	0.104478	gene duplicate
OSJAP01G21940	br3	0.286325	gene duplicate
OSJAP01G21980	br3	0.316568	gene duplicate
OSJAP01G22000	br1oldparent	0.220513	gene duplicate
OSJAP01G22010	br2	0.241135	gene duplicate
OSJAP01G22020	br2	0.482587	gene duplicate
OSJAP01G22030	br3	0.239286	gene duplicate
OSJAP01G22060	br3	0.555184	gene duplicate
OSJAP01G22070	br6	0.562341	gene duplicate
OSJAP01G22080	br5	1	gene duplicate
OSJAP01G22090	br9	0.0699588	gene duplicate
OSJAP01G22100	br9	0.0744048	gene duplicate
OSJAP01G22130	br5	0.931174	gene duplicate
OSJAP01G22150	br7	0.587912	gene duplicate
OSJAP01G22180	br1oldparent	0.037037	gene duplicate
OSJAP01G22190	br7	0.038674	gene duplicate
OSJAP01G22210	br2	0.0972222	gene duplicate
OSJAP01G22230	br9	0.0693069	gene duplicate
OSJAP01G22240	br2	1	gene duplicate
OSJAP01G22250	br9	0.703081	gene duplicate
OSJAP01G22270	br5	0.0664653	gene duplicate
OSJAP01G22280	br5	0.932642	gene duplicate
OSJAP01G22290	br9	0.0509666	gene duplicate
OSJAP01G22300	br9	0.0727273	gene duplicate
OSJAP01G22310	br9	0.0261438	gene duplicate
OSJAP01G22320	br4	0.559322	gene duplicate
OSJAP01G22330	br5	1	gene duplicate
OSJAP01G22340	br9	0.450292	gene duplicate
OSJAP01G22350	br9	0.0408719	gene duplicate
OSJAP01G22360	br9	0.126374	gene duplicate
OSJAP01G22370	br6	0.0201207	gene duplicate
OSJAP01G22380	br9	0.207547	gene duplicate
OSJAP01G22390	br9	0.418884	gene duplicate
OSJAP01G22400	br5	1	gene duplicate
OSJAP01G22410	br4	0.0729167	gene duplicate
OSJAP01G22420	br9	0.170124	gene duplicate
OSJAP01G22460	br3	0.985612	gene duplicate
OSJAP01G22470	br9	0.116139	gene duplicate
OSJAP01G22480	br5	0.309645	gene duplicate
OSJAP01G22490	br9	0.130102	gene duplicate
OSJAP01G22500	br9	0.254777	gene duplicate
OSJAP01G22510	br9	0.398305	gene duplicate
OSJAP01G22530	br5	0.728814	gene duplicate
OSJAP01G22540	br9	0.0681265	gene duplicate
OSJAP01G22550	br9	0.0293454	gene duplicate
OSJAP01G22560	br9	0.313993	gene duplicate
OSJAP01G22570	br9	0.596591	gene duplicate
OSJAP01G22580	br9	0.45819	gene duplicate
OSJAP01G22600	br6	0.0644719	gene duplicate
OSJAP01G22610	br1oldparent	0.0697674	gene duplicate
OSJAP01G22630	br9	0.164062	gene duplicate
OSJAP01G22640	br9	1	gene duplicate
OSJAP01G22650	br9	0.72	gene duplicate
OSJAP01G22660	br9	0.526316	gene duplicate
OSJAP01G22670	br9	0.2045	gene duplicate
OSJAP01G22690	br5	0.132468	gene duplicate
OSJAP01G22720	br7	0.161194	gene duplicate
OSJAP01G22730	br4	0.0691057	gene duplicate
OSJAP01G22740	br2	0.580645	gene duplicate
OSJAP01G22800	br9	0.057554	gene duplicate
OSJAP01G22820	br9	0.248826	gene duplicate
OSJAP01G22840	br9	0.265789	gene duplicate
OSJAP01G22850	br5	0.0322581	gene duplicate
OSJAP01G22860	br9	0.150974	gene duplicate
OSJAP01G22870	br9	0.522883	gene duplicate
OSJAP01G22880	br6	0.0641509	gene duplicate
OSJAP01G22890	br5	0.125874	gene duplicate
OSJAP01G22900	br5	0.180778	gene duplicate
OSJAP01G22910	br9	0.170787	gene duplicate
OSJAP01G22920	br4	0.90681	gene duplicate
OSJAP01G22930	br4	0.794118	gene duplicate
OSJAP01G22940	br9	0.072	gene duplicate
OSJAP01G22950	br9	0.192188	gene duplicate
OSJAP01G22970	br5	0.918605	gene duplicate
OSJAP01G22990	br9	0.80491	gene duplicate
OSJAP01G23000	br9	0.153465	gene duplicate
OSJAP01G23010	br9	0.744186	gene duplicate
OSJAP01G23020	br9	0.510989	gene duplicate
OSJAP01G23030	br5	0.0360273	gene duplicate
OSJAP01G23040	br5	0.0577778	gene duplicate
OSJAP01G23060	br9	0.118571	gene duplicate
OSJAP01G23070	br9	0.139721	gene duplicate
OSJAP01G23100	br9	0.0882353	gene duplicate
OSJAP01G23110	br9	0.126697	gene duplicate
OSJAP01G23120	br4	0.0515464	gene duplicate
OSJAP01G23150	br2	0.920962	gene duplicate
OSJAP01G23170	br3	0.0454545	gene duplicate
OSJAP01G23180	br7	0.0820611	gene duplicate
OSJAP01G23190	br8	0.139021	gene duplicate
OSJAP01G23200	br8	0.0477327	gene duplicate
OSJAP01G23210	br6	0.141026	gene duplicate
OSJAP01G23220	br8	0.0629371	gene duplicate
OSJAP01G23240	br8	0.34384	gene duplicate
OSJAP01G23260	br6	0.354916	gene duplicate
OSJAP01G23280	br8	0.0151134	gene duplicate
OSJAP01G23310	br6	0.113744	gene duplicate
OSJAP01G23330	br9	0.0568182	gene duplicate
OSJAP01G23350	br9	0.0117647	gene duplicate
OSJAP01G23360	br9	0.65	gene duplicate
OSJAP01G23370	br8	0.0778816	gene duplicate
OSJAP01G23380	br8	0.889189	gene duplicate
OSJAP01G23390	br6	0.726744	gene duplicate
OSJAP01G23400	br7	0.130435	gene duplicate
OSJAP01G23410	br4	0.526882	gene duplicate
OSJAP01G23420	br9	0.785408	gene duplicate
OSJAP01G23430	br9	0.00651466	gene duplicate
OSJAP01G23440	br5	1	gene duplicate
OSJAP01G23450	br9	0.66443	gene duplicate
OSJAP01G23460	br9	0.0487329	gene duplicate
OSJAP01G23470	br9	0.0273438	gene duplicate
OSJAP01G23480	br9	0.348735	gene duplicate
OSJAP01G23490	br7	0.295964	gene duplicate
OSJAP01G23510	br3	0.150628	gene duplicate
OSJAP01G23530	br6	0.382353	gene duplicate
OSJAP01G23540	br6	0.0542986	gene duplicate
OSJAP01G23550	br6	0.811224	gene duplicate
OSJAP01G23560	br6	0.135091	gene duplicate
OSJAP01G23570	br9	0.0717781	gene duplicate
OSJAP01G23580	br4	0.481928	gene duplicate
OSJAP01G23590	br9	0.0328638	gene duplicate
OSJAP01G23620	br9	0.0554608	gene duplicate
OSJAP01G23640	br9	0.0617647	gene duplicate
OSJAP01G23670	br9	0.495025	gene duplicate
OSJAP01G23690	br4	0.41573	gene duplicate
OSJAP01G23720	br4	0.192	gene duplicate
OSJAP01G23740	br3	0.633094	gene duplicate
OSJAP01G23770	br9	0.708282	gene duplicate
OSJAP01G23790	br9	0.724395	gene duplicate
OSJAP01G23800	br4	0.034188	gene duplicate
OSJAP01G23830	br9	0.646465	gene duplicate
OSJAP01G23850	br7	0.553785	gene duplicate
OSJAP01G23860	br6	0.0233918	gene duplicate
OSJAP01G23880	br4	0.761194	gene duplicate
OSJAP01G23890	br5	0.370717	gene duplicate
OSJAP01G23900	br6	0.432596	gene duplicate
OSJAP01G23920	br5	0.230769	gene duplicate
OSJAP01G23930	br9	0.139633	gene duplicate
OSJAP01G23940	br9	0.115124	gene duplicate
OSJAP01G23950	br7	0.0797203	gene duplicate
OSJAP01G23960	br3	0.19469	gene duplicate
OSJAP01G23970	br9	0.408935	gene duplicate
OSJAP01G23980	br9	0.109395	gene duplicate
OSJAP01G23990	br9	0.568282	gene duplicate
OSJAP01G24010	br9	0.497099	gene duplicate
OSJAP01G24020	br9	0.158504	gene duplicate
OSJAP01G24030	br5	0.206897	gene duplicate
OSJAP01G24040	br5	1	gene duplicate
OSJAP01G24050	br5	0.315152	gene duplicate
OSJAP01G24060	br3	0.859031	gene duplicate
OSJAP01G24080	br5	0.565217	gene duplicate
OSJAP01G24090	br3	0.180556	gene duplicate
OSJAP01G24100	br8	0.181132	gene duplicate
OSJAP01G24110	br9	0.150943	gene duplicate
OSJAP01G24120	br9	0.123967	gene duplicate
OSJAP01G24130	br9	0.353723	gene duplicate
OSJAP01G24140	br7	0.117647	gene duplicate
OSJAP01G24160	br9	0.0470852	gene duplicate
OSJAP01G24170	br5	1	gene duplicate
OSJAP01G24180	br9	0.82197	gene duplicate
OSJAP01G24190	br9	0.0784314	gene duplicate
OSJAP01G24200	br9	0.409722	gene duplicate
OSJAP01G24210	br8	0.135506	gene duplicate
OSJAP01G24220	br4	0.111111	gene duplicate
OSJAP01G24230	br2	0.0208333	gene duplicate
OSJAP01G24240	br8	0.0304136	gene duplicate
OSJAP01G24260	br2	1	gene duplicate
OSJAP01G24270	br5	0.683071	gene duplicate
OSJAP01G24280	br9	0.00320513	gene duplicate
OSJAP01G24300	br9	0.34382	gene duplicate
OSJAP01G24320	br2	0.581227	gene duplicate
OSJAP01G24330	br7	0.249673	gene duplicate
OSJAP01G24350	br7	0.0593407	gene duplicate
OSJAP01G24370	br5	0.0160858	gene duplicate
OSJAP01G24380	br9	0.0234043	gene duplicate
OSJAP01G24390	br9	0.522954	gene duplicate
OSJAP01G24410	br9	0.35546	gene duplicate
OSJAP01G24420	br9	0.5625	gene duplicate
OSJAP01G24430	br4	1	gene duplicate
OSJAP01G24440	br5	0.30495	gene duplicate
OSJAP01G24480	br7	0.270588	gene duplicate
OSJAP01G24490	br5	0.277635	gene duplicate
OSJAP01G24500	br9	0.184524	gene duplicate
OSJAP01G24520	br5	0.27284	gene duplicate
OSJAP01G24530	br5	0.497354	gene duplicate
OSJAP01G24540	br5	0.217949	gene duplicate
OSJAP01G24550	br9	0.189655	gene duplicate
OSJAP01G24570	br9	0.544715	gene duplicate
OSJAP01G24590	br6	0.032	gene duplicate
OSJAP01G24610	br5	0.110638	gene duplicate
OSJAP01G24620	br9	0.368864	gene duplicate
OSJAP01G24630	br9	0.365217	gene duplicate
OSJAP01G24640	br6	0.606838	gene duplicate
OSJAP01G24650	br3	0.149798	gene duplicate
OSJAP01G24660	br3	0.904412	gene duplicate
OSJAP01G24670	br5	0.211039	gene duplicate
OSJAP01G24680	br5	0.232779	gene duplicate
OSJAP01G24690	br9	0.167702	gene duplicate
OSJAP01G24700	br6	0.141304	gene duplicate
OSJAP01G24710	br9	0.0755556	gene duplicate
OSJAP01G24720	br9	0.838926	gene duplicate
OSJAP01G24730	br7	0.435993	gene duplicate
OSJAP01G24750	br9	0.173148	gene duplicate
OSJAP01G24760	br4	0.151869	gene duplicate
OSJAP01G24770	br9	0.162791	gene duplicate
OSJAP01G24780	br6	0.248555	gene duplicate
OSJAP01G24790	br9	0.468401	gene duplicate
OSJAP01G24800	br7	0.178344	gene duplicate
OSJAP01G24810	br9	0.201149	gene duplicate
OSJAP01G24820	br9	0.102894	gene duplicate
OSJAP01G24830	br8	0.480127	gene duplicate
OSJAP01G24840	br7	0.587629	gene duplicate
OSJAP01G24850	br8	0.548485	gene duplicate
OSJAP01G24870	br9	0.144628	gene duplicate
OSJAP01G24880	br9	0.293839	gene duplicate
OSJAP01G24910	br9	0.0871985	gene duplicate
OSJAP01G24920	br9	0.635	gene duplicate
OSJAP01G24930	br9	0.705882	gene duplicate
OSJAP01G24940	br9	0.568421	gene duplicate
OSJAP01G24960	br3	0.0701754	gene duplicate
OSJAP01G24980	br7	0.236041	gene duplicate
OSJAP01G25010	br6	0.229938	gene duplicate
OSJAP01G25020	br5	1	gene duplicate
OSJAP01G25030	br6	0.277689	gene duplicate
OSJAP01G25060	br9	0.123711	gene duplicate
OSJAP01G25070	br9	0.022	gene duplicate
OSJAP01G25090	br9	0.0330097	gene duplicate
OSJAP01G25110	br8	0.228571	gene duplicate
OSJAP01G25130	br6	0.257206	gene duplicate
OSJAP01G25140	br8	0.0806452	gene duplicate
OSJAP01G25150	br9	0.261538	gene duplicate
OSJAP01G25160	br1oldparent	0.516667	gene duplicate
OSJAP01G25170	br9	0.274396	gene duplicate
OSJAP01G25200	br4	0.451282	gene duplicate
OSJAP01G25210	br9	0.776923	gene duplicate
OSJAP01G25220	br9	0.383764	gene duplicate
OSJAP01G25240	br4	0.934161	gene duplicate
OSJAP01G25250	br9	0.37193	gene duplicate
OSJAP01G25260	br4	0.775758	gene duplicate
OSJAP01G25280	br5	0.174142	gene duplicate
OSJAP01G25310	br9	0.961484	gene duplicate
OSJAP01G25320	br9	0.48855	gene duplicate
OSJAP01G25340	br9	0.232804	gene duplicate
OSJAP01G25350	br9	0.0463576	gene duplicate
OSJAP01G25370	br9	0.146726	gene duplicate
OSJAP01G25380	br4	1	gene duplicate
OSJAP01G25390	br5	0.0443038	gene duplicate
OSJAP01G25400	br5	0.314286	gene duplicate
OSJAP01G25420	br6	0.0875	gene duplicate
OSJAP01G25430	br8	0.132609	gene duplicate
OSJAP01G25440	br8	0.298271	gene duplicate
OSJAP01G25450	br9	0.0925508	gene duplicate
OSJAP01G25470	br9	0.388273	gene duplicate
OSJAP01G25480	br9	0.0364372	gene duplicate
OSJAP01G25500	br8	0.12766	gene duplicate
OSJAP01G25510	br9	0.127413	gene duplicate
OSJAP01G25530	br6	0.222	gene duplicate
OSJAP01G25550	br5	0.155807	gene duplicate
OSJAP01G25560	br3	0.173077	gene duplicate
OSJAP01G25570	br1oldparent	0.99568	gene duplicate
OSJAP01G25580	br9	0.474245	gene duplicate
OSJAP01G25590	br9	0.0245902	gene duplicate
OSJAP01G25600	br9	0.262327	gene duplicate
OSJAP01G25620	br9	0.0593939	gene duplicate
OSJAP01G25630	br7	0.123239	gene duplicate
OSJAP01G25640	br6	0.178808	gene duplicate
OSJAP01G25660	br9	0.157088	gene duplicate
OSJAP01G25670	br8	0.293913	gene duplicate
OSJAP01G25680	br9	0.387387	gene duplicate
OSJAP01G25720	br9	0.0837766	gene duplicate
OSJAP01G25740	br6	0.181004	gene duplicate
OSJAP01G25750	br6	0.763006	gene duplicate
OSJAP01G25760	br7	0.0430248	gene duplicate
OSJAP01G25770	br7	0.0458937	gene duplicate
OSJAP01G25790	br8	0.430039	gene duplicate
OSJAP01G25800	br9	0.89418	gene duplicate
OSJAP01G25810	br6	0.0695469	gene duplicate
OSJAP01G25820	br8	0.950166	gene duplicate
OSJAP01G25830	br7	0.062954	gene duplicate
OSJAP01G25850	br2	0.218182	gene duplicate
OSJAP01G25870	br9	0.0981595	gene duplicate
OSJAP01G25880	br6	1	gene duplicate
OSJAP01G25890	br4	0.0457516	gene duplicate
OSJAP01G25900	br4	0.103053	gene duplicate
OSJAP01G25910	br5	0.810036	gene duplicate
OSJAP01G25920	br9	0.325301	gene duplicate
OSJAP01G25930	br3	0.978022	gene duplicate
OSJAP01G25940	br9	0.258523	gene duplicate
OSJAP01G25950	br9	0.176955	gene duplicate
OSJAP01G25960	br9	0.245098	gene duplicate
OSJAP01G25980	br9	0.721223	gene duplicate
OSJAP01G25990	br9	0.444588	gene duplicate
OSJAP01G26000	br9	0.615108	gene duplicate
OSJAP01G26010	br7	0.153543	gene duplicate
OSJAP01G26020	br6	1	gene duplicate
OSJAP01G26040	br9	0.169884	gene duplicate
OSJAP01G26060	br9	0.748148	gene duplicate
OSJAP01G26070	br9	0.10241	gene duplicate
OSJAP01G26080	br5	0.326316	gene duplicate
OSJAP01G26100	br9	0.326531	gene duplicate
OSJAP01G26110	br9	0.42132	gene duplicate
OSJAP01G26150	br9	0.0538462	gene duplicate
OSJAP01G26160	br9	0.474576	gene duplicate
OSJAP01G26170	br9	0.582596	gene duplicate
OSJAP01G26180	br9	0.0811688	gene duplicate
OSJAP01G26190	br9	0.261696	gene duplicate
OSJAP01G26200	br5	0.388889	gene duplicate
OSJAP01G26210	br5	1	gene duplicate
OSJAP01G26220	br4	0.225664	gene duplicate
OSJAP01G26230	br4	0.168651	gene duplicate
OSJAP01G26240	br4	0.0301587	gene duplicate
OSJAP01G26260	br9	0.118369	gene duplicate
OSJAP01G26280	br9	0.0816747	gene duplicate
OSJAP01G26300	br9	0.2912	gene duplicate
OSJAP01G26320	br9	0.0848276	gene duplicate
OSJAP01G26330	br9	0.46371	gene duplicate
OSJAP01G26340	br9	0.0454545	gene duplicate
OSJAP01G26350	br9	0.411669	gene duplicate
OSJAP01G26360	br9	0.156425	gene duplicate
OSJAP01G26370	br9	0.304795	gene duplicate
OSJAP01G26380	br9	0.607143	gene duplicate
OSJAP01G26390	br9	0.0466102	gene duplicate
OSJAP01G26410	br9	0.0670241	gene duplicate
OSJAP01G26420	br7	0.366883	gene duplicate
OSJAP01G26430	br8	0.561772	gene duplicate
OSJAP01G26450	br5	1	gene duplicate
OSJAP01G26460	br7	0.125249	gene duplicate
OSJAP01G26470	br8	0.08125	gene duplicate
OSJAP01G26490	br4	0.548638	gene duplicate
OSJAP01G26500	br9	0.461538	gene duplicate
OSJAP01G26510	br1oldparent	1	gene duplicate
OSJAP01G26520	br3	0.77381	gene duplicate
OSJAP01G26530	br9	0.0669291	gene duplicate
OSJAP01G26540	br9	0.641026	gene duplicate
OSJAP01G26550	br9	0.944634	gene duplicate
OSJAP01G26570	br8	0.0833333	gene duplicate
OSJAP01G26590	br4	0.741935	gene duplicate
OSJAP01G26630	br7	0.183333	gene duplicate
OSJAP01G26640	br9	0.0891365	gene duplicate
OSJAP01G26660	br3	0.0574713	gene duplicate
OSJAP01G26670	br9	0.250522	gene duplicate
OSJAP01G26680	br9	0.527964	gene duplicate
OSJAP01G26690	br9	0.4	gene duplicate
OSJAP01G26700	br9	0.101825	gene duplicate
OSJAP01G26710	br7	0.618182	gene duplicate
OSJAP01G26720	br6	0.0909091	gene duplicate
OSJAP01G26730	br9	0.121076	gene duplicate
OSJAP01G26740	br9	0.0660377	gene duplicate
OSJAP01G26750	br9	0.0701468	gene duplicate
OSJAP01G26770	br9	0.350636	gene duplicate
OSJAP01G26780	br9	0.315029	gene duplicate
OSJAP01G26790	br9	0.213152	gene duplicate
OSJAP01G26810	br9	0.269784	gene duplicate
OSJAP01G26820	br7	0.292758	gene duplicate
OSJAP01G26840	br9	0.0661157	gene duplicate
OSJAP01G26850	br6	0.113208	gene duplicate
OSJAP01G26860	br6	0.152809	gene duplicate
OSJAP01G26890	br9	0.320635	gene duplicate
OSJAP01G26900	br9	0.131579	gene duplicate
OSJAP01G26910	br9	0.0215054	gene duplicate
OSJAP01G26920	br7	0.315927	gene duplicate
OSJAP01G26930	br9	0.148936	gene duplicate
OSJAP01G26940	br9	0.208007	gene duplicate
OSJAP01G26950	br9	0.356932	gene duplicate
OSJAP01G26960	br9	0.204082	gene duplicate
OSJAP01G26970	br9	0.110112	gene duplicate
OSJAP01G26980	br9	0.470919	gene duplicate
OSJAP01G27000	br4	0.888889	gene duplicate
OSJAP01G27010	br9	0.280374	gene duplicate
OSJAP01G27020	br5	0.804688	gene duplicate
OSJAP01G27030	br5	1	gene duplicate
OSJAP01G27040	br5	0.755869	gene duplicate
OSJAP01G27060	br5	0.0253165	gene duplicate
OSJAP01G27080	br9	0.0199336	gene duplicate
OSJAP01G27090	br7	0.240838	gene duplicate
OSJAP01G27100	br8	0.0666667	gene duplicate
OSJAP01G27120	br9	0.120316	gene duplicate
OSJAP01G27140	br9	0.104651	gene duplicate
OSJAP01G27150	br9	0.759748	gene duplicate
OSJAP01G27170	br9	0.230216	gene duplicate
OSJAP01G27190	br9	0.440439	gene duplicate
OSJAP01G27200	br9	0.12218	gene duplicate
OSJAP01G27210	br9	0.2407	gene duplicate
OSJAP01G27220	br6	1	gene duplicate
OSJAP01G27240	br9	0.111969	gene duplicate
OSJAP01G27250	br9	0.594771	gene duplicate
OSJAP01G27270	br9	0.186235	gene duplicate
OSJAP01G27280	br6	0.831461	gene duplicate
OSJAP01G27290	br9	0.455927	gene duplicate
OSJAP01G27310	br9	0.204433	gene duplicate
OSJAP01G27320	br9	0.095	gene duplicate
OSJAP01G27340	br9	0.903915	gene duplicate
OSJAP01G27370	br9	0.177778	gene duplicate
OSJAP01G27380	br9	0.231383	gene duplicate
OSJAP01G27390	br9	0.715517	gene duplicate
OSJAP01G27410	br9	0.550212	gene duplicate
OSJAP01G27420	br9	0.463127	gene duplicate
OSJAP01G27440	br9	0.846995	gene duplicate
OSJAP01G27460	br9	0.187788	gene duplicate
OSJAP01G27470	br9	0.633094	gene duplicate
OSJAP01G27480	br9	0.886544	gene duplicate
OSJAP01G27500	br5	0.350211	gene duplicate
OSJAP01G27510	br9	0.8	gene duplicate
OSJAP01G27520	br9	0.142623	gene duplicate
OSJAP01G27530	br9	0.0453858	gene duplicate
OSJAP01G27540	br8	0.0467105	gene duplicate
OSJAP01G27580	br9	0.633645	gene duplicate
OSJAP01G27600	br8	0.0730088	gene duplicate
OSJAP01G27630	br9	0.345955	gene duplicate
OSJAP01G27640	br7	0.0874172	gene duplicate
OSJAP01G27650	br9	0.488506	gene duplicate
OSJAP01G27670	br3	0.469388	gene duplicate
OSJAP01G27680	br1youngparent	0.0216216	gene duplicate
OSJAP01G27690	br8	0.0794824	gene duplicate
OSJAP01G27710	br9	0.0790441	gene duplicate
OSJAP01G27720	br9	0.939068	gene duplicate
OSJAP01G27740	br9	0.224138	gene duplicate
OSJAP01G27760	br9	0.0659722	gene duplicate
OSJAP01G27770	br9	0.642857	gene duplicate
OSJAP01G27780	br5	0.103158	gene duplicate
OSJAP01G27790	br5	0.133858	gene duplicate
OSJAP01G27810	br5	0.456693	gene duplicate
OSJAP01G27830	br9	0.0351852	gene duplicate
OSJAP01G27840	br9	0.194444	gene duplicate
OSJAP01G27850	br8	0.688742	gene duplicate
OSJAP01G27860	br9	0.130769	gene duplicate
OSJAP01G27870	br9	0.153846	gene duplicate
OSJAP01G27880	br5	0.394231	gene duplicate
OSJAP01G27900	br9	0.757874	gene duplicate
OSJAP01G27910	br9	0.0765125	gene duplicate
OSJAP01G27920	br9	0.15625	gene duplicate
OSJAP01G27930	br5	0.758454	gene duplicate
OSJAP01G27940	br9	0.0232558	gene duplicate
OSJAP01G27950	br9	0.333333	gene duplicate
OSJAP01G27970	br9	0.136364	gene duplicate
OSJAP01G27980	br9	0.133721	gene duplicate
OSJAP01G27990	br9	0.887814	gene duplicate
OSJAP01G28020	br9	0.0369775	gene duplicate
OSJAP01G28030	br9	0.130564	gene duplicate
OSJAP01G28040	br3	0.0106952	gene duplicate
OSJAP01G28050	br9	0.227599	gene duplicate
OSJAP01G28060	br3	0.0271318	gene duplicate
OSJAP01G28080	br4	0.713528	gene duplicate
OSJAP01G28090	br4	0.0124224	gene duplicate
OSJAP01G28100	br4	0.0353982	gene duplicate
OSJAP01G28110	br3	1	gene duplicate
OSJAP01G28120	br3	0.122931	gene duplicate
OSJAP01G28130	br9	0.242958	gene duplicate
OSJAP01G28150	br9	0.552632	gene duplicate
OSJAP01G28160	br9	0.00610998	gene duplicate
OSJAP01G28180	br9	0.100806	gene duplicate
OSJAP01G28190	br8	0.0498753	gene duplicate
OSJAP01G28200	br9	0.163588	gene duplicate
OSJAP01G28210	br9	0.935484	gene duplicate
OSJAP01G28220	br5	0.0774194	gene duplicate
OSJAP01G28230	br9	0.209559	gene duplicate
OSJAP01G28250	br9	0.160142	gene duplicate
OSJAP01G28260	br9	0.239389	gene duplicate
OSJAP01G28280	br9	0.226453	gene duplicate
OSJAP01G28290	br9	0.685	gene duplicate
OSJAP01G28300	br9	0.101235	gene duplicate
OSJAP01G28310	br9	0.226804	gene duplicate
OSJAP01G28320	br6	0.48415	gene duplicate
OSJAP01G28340	br2	0.456938	gene duplicate
OSJAP01G28350	br8	0.423313	gene duplicate
OSJAP01G28370	br9	0.202729	gene duplicate
OSJAP01G28380	br9	0.335025	gene duplicate
OSJAP01G28410	br9	0.435644	gene duplicate
OSJAP01G28420	br6	0.0723192	gene duplicate
OSJAP01G28430	br9	0.333333	gene duplicate
OSJAP01G28450	br3	1	gene duplicate
OSJAP01G28460	br9	0.462783	gene duplicate
OSJAP01G28470	br9	0.614035	gene duplicate
OSJAP01G28480	br9	0.229323	gene duplicate
OSJAP01G28490	br9	0.190476	gene duplicate
OSJAP01G28510	br6	0.230159	gene duplicate
OSJAP01G28550	br9	0.625	gene duplicate
OSJAP01G28560	br9	0.504505	gene duplicate
OSJAP01G28570	br9	0.252983	gene duplicate
OSJAP01G28580	br9	0.0246305	gene duplicate
OSJAP01G28610	br9	0.12527	gene duplicate
OSJAP01G28620	br8	0.0535456	gene duplicate
OSJAP01G28630	br9	0.233266	gene duplicate
OSJAP01G28680	br9	0.257009	gene duplicate
OSJAP01G28710	br9	0.26	gene duplicate
OSJAP01G28720	br2	0.727273	gene duplicate
OSJAP01G28740	br9	0.224814	gene duplicate
OSJAP01G28760	br6	0.805195	gene duplicate
OSJAP01G28770	br9	0.155039	gene duplicate
OSJAP01G28780	br9	0.206751	gene duplicate
[truncated: 25,844 more rows]

## Sheet: S2
Supplementary table 2. The median values of the length proportions of secondary structural elements
a. The median values of the length proportions of secondary structural elements for de novo proteins and randomly selected duplicated proteins
Secondary Structure motif	Gene type	median_value
310Helix	de novo genes	0.027
310Helix	gene duplicates	0.0282
AlphaHelix	de novo genes	0.233
AlphaHelix	gene duplicates	0.301
Coil	de novo genes	0.471
Coil	gene duplicates	0.403
Strand	de novo genes	0.153
Strand	gene duplicates	0.131
b. The STRIDE-decoded secondary structural elements for publicly available Alphafold2-predicted structures for rice. (Fraction by length is the length fraction of the secondary structural element out of protein length)
Age-branch	GeneID	SecondaryStructure	Fraction by Length
br1	Osjap01g02800	310Helix	0.00869565
br1	Osjap01g02800	AlphaHelix	0.113043
br1	Osjap01g02800	Coil	0.762319
br1	Osjap01g02800	Strand	0.0869565
br1	Osjap01g02800	Turn	0.0289855
br1	Osjap01g22180	310Helix	0.037037
br1	Osjap01g22180	AlphaHelix	0.320988
br1	Osjap01g22180	Coil	0.197531
br1	Osjap01g22180	Strand	0.123457
br1	Osjap01g22180	Turn	0.320988
br1	Osjap03g09860	AlphaHelix	0.194915
br1	Osjap03g09860	Coil	0.550847
br1	Osjap03g09860	Strand	0.135593
br1	Osjap03g09860	Turn	0.118644
br1	Osjap03g24180	AlphaHelix	0.761905
br1	Osjap03g24180	Coil	0.190476
br1	Osjap03g24180	Turn	0.047619
br1	Osjap03g26480	Coil	0.775862
br1	Osjap03g26480	Strand	0.0517241
br1	Osjap03g26480	Turn	0.172414
br1	Osjap03g38230	Coil	0.891566
br1	Osjap03g38230	Strand	0.0361446
br1	Osjap03g38230	Turn	0.0722892
br1	Osjap04g29120	310Helix	0.027027
br1	Osjap04g29120	AlphaHelix	0.0900901
br1	Osjap04g29120	Coil	0.657658
br1	Osjap04g29120	Strand	0.0990991
br1	Osjap04g29120	Turn	0.126126
br1	Osjap04g30560	AlphaHelix	0.471264
br1	Osjap04g30560	Coil	0.448276
br1	Osjap04g30560	Turn	0.0804598
br1	Osjap05g15700	310Helix	0.0636364
br1	Osjap05g15700	AlphaHelix	0.172727
br1	Osjap05g15700	Bridge	0.0909091
br1	Osjap05g15700	Coil	0.309091
br1	Osjap05g15700	Strand	0.1
br1	Osjap05g15700	Turn	0.263636
br1	Osjap06g19120	310Helix	0.0222222
br1	Osjap06g19120	AlphaHelix	0.585185
br1	Osjap06g19120	Bridge	0.0148148
br1	Osjap06g19120	Coil	0.192593
br1	Osjap06g19120	Strand	0.0592593
br1	Osjap06g19120	Turn	0.125926
br1	Osjap06g19170	AlphaHelix	0.622222
br1	Osjap06g19170	Bridge	0.0222222
br1	Osjap06g19170	Coil	0.207407
br1	Osjap06g19170	Strand	0.0444444
br1	Osjap06g19170	Turn	0.103704
br1	Osjap06g23160	AlphaHelix	0.0689655
br1	Osjap06g23160	Coil	0.796935
br1	Osjap06g23160	Turn	0.1341
br1	Osjap07g01870	310Helix	0.0465116
br1	Osjap07g01870	AlphaHelix	0.436047
br1	Osjap07g01870	Bridge	0.00581395
br1	Osjap07g01870	Coil	0.174419
br1	Osjap07g01870	Strand	0.168605
br1	Osjap07g01870	Turn	0.168605
br1	Osjap07g05270	AlphaHelix	0.34375
br1	Osjap07g05270	Bridge	0.0208333
br1	Osjap07g05270	Coil	0.395833
br1	Osjap07g05270	Turn	0.239583
br1	Osjap07g08560	310Helix	0.00980392
br1	Osjap07g08560	AlphaHelix	0.702614
br1	Osjap07g08560	Coil	0.0980392
br1	Osjap07g08560	Strand	0.0261438
br1	Osjap07g08560	Turn	0.163399
br1	Osjap07g08810	Coil	0.655914
br1	Osjap07g08810	Strand	0.0430108
br1	Osjap07g08810	Turn	0.301075
br1	Osjap07g12660	310Helix	0.0416667
br1	Osjap07g12660	AlphaHelix	0.458333
br1	Osjap07g12660	Coil	0.361111
br1	Osjap07g12660	Turn	0.138889
br1	Osjap07g28290	AlphaHelix	0.348315
br1	Osjap07g28290	Coil	0.58427
br1	Osjap07g28290	Turn	0.0674157
br1	Osjap09g05010	AlphaHelix	0.272727
br1	Osjap09g05010	Coil	0.681818
br1	Osjap09g05010	Turn	0.0454545
br1	Osjap10g06910	Coil	0.787234
br1	Osjap10g06910	Turn	0.212766
br1	Osjap10g13840	AlphaHelix	0.413502
br1	Osjap10g13840	Coil	0.434599
br1	Osjap10g13840	Turn	0.151899
br1	Osjap10g15000	310Helix	0.0214286
br1	Osjap10g15000	AlphaHelix	0.0785714
br1	Osjap10g15000	Bridge	0.0285714
br1	Osjap10g15000	Coil	0.292857
br1	Osjap10g15000	Strand	0.385714
br1	Osjap10g15000	Turn	0.192857
br1	Osjap10g20370	310Helix	0.0676923
br1	Osjap10g20370	AlphaHelix	0.556923
br1	Osjap10g20370	Bridge	0.0184615
br1	Osjap10g20370	Coil	0.184615
br1	Osjap10g20370	Strand	0.0123077
br1	Osjap10g20370	Turn	0.16
br1	Osjap10g22460	AlphaHelix	0.121622
br1	Osjap10g22460	Coil	0.648649
br1	Osjap10g22460	Turn	0.22973
br1	Osjap12g00800	AlphaHelix	0.386364
br1	Osjap12g00800	Coil	0.386364
br1	Osjap12g00800	Turn	0.227273
br1	Osjap12g17890	310Helix	0.00444444
br1	Osjap12g17890	AlphaHelix	0.263704
br1	Osjap12g17890	Coil	0.422222
br1	Osjap12g17890	Strand	0.148148
br1	Osjap12g17890	Turn	0.161481
br2	OSJAP01G03430	AlphaHelix	0.732456
br2	OSJAP01G03430	Coil	0.0877193
br2	OSJAP01G03430	Turn	0.179825
br2	OSJAP01G03830	310Helix	0.0168675
br2	OSJAP01G03830	AlphaHelix	0.13494
br2	OSJAP01G03830	Coil	0.46747
br2	OSJAP01G03830	Strand	0.20241
br2	OSJAP01G03830	Turn	0.178313
br2	OSJAP01G15940	AlphaHelix	0.302632
br2	OSJAP01G15940	Coil	0.25
br2	OSJAP01G15940	Strand	0.315789
br2	OSJAP01G15940	Turn	0.131579
br2	OSJAP01G16510	AlphaHelix	0.660131
br2	OSJAP01G16510	Coil	0.202614
br2	OSJAP01G16510	Strand	0.0522876
br2	OSJAP01G16510	Turn	0.0849673
br2	OSJAP01G19060	AlphaHelix	0.57037
br2	OSJAP01G19060	Coil	0.244444
br2	OSJAP01G19060	Turn	0.185185
br2	OSJAP01G21090	310Helix	0.03125
br2	OSJAP01G21090	Coil	0.375
br2	OSJAP01G21090	Strand	0.375
br2	OSJAP01G21090	Turn	0.21875
br2	OSJAP01G22210	310Helix	0.0333333
br2	OSJAP01G22210	AlphaHelix	0.658333
br2	OSJAP01G22210	Bridge	0.00555556
br2	OSJAP01G22210	Coil	0.141667
br2	OSJAP01G22210	Strand	0.0333333
br2	OSJAP01G22210	Turn	0.127778
br2	OSJAP01G36390	AlphaHelix	0.194444
br2	OSJAP01G36390	Coil	0.564815
br2	OSJAP01G36390	Turn	0.240741
br2	OSJAP02G00620	310Helix	0.0445026
br2	OSJAP02G00620	Bridge	0.0104712
br2	OSJAP02G00620	Coil	0.191099
br2	OSJAP02G00620	Strand	0.447644
br2	OSJAP02G00620	Turn	0.306283
br2	OSJAP02G12460	310Helix	0.0113208
br2	OSJAP02G12460	AlphaHelix	0.354717
br2	OSJAP02G12460	Coil	0.339623
br2	OSJAP02G12460	Strand	0.116981
br2	OSJAP02G12460	Turn	0.177358
br2	OSJAP02G12800	310Helix	0.015873
br2	OSJAP02G12800	AlphaHelix	0.26455
br2	OSJAP02G12800	Bridge	0.021164
br2	OSJAP02G12800	Coil	0.338624
br2	OSJAP02G12800	Strand	0.201058
br2	OSJAP02G12800	Turn	0.15873
br2	OSJAP02G13450	310Helix	0.0785714
br2	OSJAP02G13450	AlphaHelix	0.107143
br2	OSJAP02G13450	Bridge	0.0214286
br2	OSJAP02G13450	Coil	0.292857
br2	OSJAP02G13450	Strand	0.128571
br2	OSJAP02G13450	Turn	0.371429
br2	OSJAP02G13860	AlphaHelix	0.232759
br2	OSJAP02G13860	Coil	0.668103
br2	OSJAP02G13860	Turn	0.0991379
br2	OSJAP02G20300	AlphaHelix	0.568966
br2	OSJAP02G20300	Bridge	0.0114943
br2	OSJAP02G20300	Coil	0.109195
br2	OSJAP02G20300	Strand	0.0747126
br2	OSJAP02G20300	Turn	0.235632
br2	OSJAP02G20430	AlphaHelix	0.243243
br2	OSJAP02G20430	Coil	0.5
br2	OSJAP02G20430	Turn	0.256757
br2	OSJAP02G36270	310Helix	0.0327103
br2	OSJAP02G36270	AlphaHelix	0.299065
br2	OSJAP02G36270	Coil	0.299065
br2	OSJAP02G36270	Strand	0.214953
br2	OSJAP02G36270	Turn	0.154206
br2	OSJAP02G43100	310Helix	0.0362117
br2	OSJAP02G43100	AlphaHelix	0.350975
br2	OSJAP02G43100	Bridge	0.0111421
br2	OSJAP02G43100	Coil	0.320334
br2	OSJAP02G43100	Strand	0.142061
br2	OSJAP02G43100	Turn	0.139276
br2	OSJAP03G10400	310Helix	0.0104167
br2	OSJAP03G10400	Coil	0.920139
br2	OSJAP03G10400	Turn	0.0694444
br2	OSJAP03G22540	AlphaHelix	0.818182
br2	OSJAP03G22540	Coil	0.151515
br2	OSJAP03G22540	Turn	0.030303
br2	OSJAP03G30430	AlphaHelix	0.186275
br2	OSJAP03G30430	Coil	0.401961
br2	OSJAP03G30430	Strand	0.127451
br2	OSJAP03G30430	Turn	0.284314
br2	OSJAP04G04140	310Helix	0.026087
br2	OSJAP04G04140	AlphaHelix	0.86087
br2	OSJAP04G04140	Coil	0.0869565
br2	OSJAP04G04140	Turn	0.026087
br2	OSJAP04G08740	310Helix	0.0371257
br2	OSJAP04G08740	AlphaHelix	0.214371
br2	OSJAP04G08740	Bridge	0.00718563
br2	OSJAP04G08740	Coil	0.172455
br2	OSJAP04G08740	Strand	0.281437
br2	OSJAP04G08740	Turn	0.287425
br2	OSJAP04G08910	310Helix	0.0275229
br2	OSJAP04G08910	AlphaHelix	0.12844
br2	OSJAP04G08910	Coil	0.614679
br2	OSJAP04G08910	Turn	0.229358
br2	OSJAP04G09410	Bridge	0.00854701
br2	OSJAP04G09410	Coil	0.230769
br2	OSJAP04G09410	Strand	0.461538
br2	OSJAP04G09410	Turn	0.299145
br2	OSJAP04G09560	310Helix	0.0273109
br2	OSJAP04G09560	AlphaHelix	0.455882
br2	OSJAP04G09560	Bridge	0.0105042
br2	OSJAP04G09560	Coil	0.195378
br2	OSJAP04G09560	Strand	0.111345
br2	OSJAP04G09560	Turn	0.19958
br2	OSJAP04G09660	310Helix	0.0413793
br2	OSJAP04G09660	Coil	0.427586
br2	OSJAP04G09660	Strand	0.22069
br2	OSJAP04G09660	Turn	0.310345
br2	OSJAP04G13380	310Helix	0.0280374
br2	OSJAP04G13380	AlphaHelix	0.841121
br2	OSJAP04G13380	Coil	0.102804
br2	OSJAP04G13380	Turn	0.0280374
br2	OSJAP04G26420	AlphaHelix	0.105882
br2	OSJAP04G26420	Coil	0.611765
br2	OSJAP04G26420	Turn	0.282353
br2	OSJAP05G06580	AlphaHelix	0.126582
br2	OSJAP05G06580	Coil	0.620253
br2	OSJAP05G06580	Turn	0.253165
br2	OSJAP05G08000	310Helix	0.0222222
br2	OSJAP05G08000	AlphaHelix	0.225926
br2	OSJAP05G08000	Coil	0.311111
br2	OSJAP05G08000	Strand	0.22963
br2	OSJAP05G08000	Turn	0.211111
br2	OSJAP05G13680	AlphaHelix	0.666667
br2	OSJAP05G13680	Coil	0.150327
br2	OSJAP05G13680	Turn	0.183007
br2	OSJAP05G27780	310Helix	0.0204082
br2	OSJAP05G27780	AlphaHelix	0.244898
br2	OSJAP05G27780	Bridge	0.0306122
br2	OSJAP05G27780	Coil	0.336735
br2	OSJAP05G27780	Strand	0.183673
br2	OSJAP05G27780	Turn	0.183673
br2	OSJAP05G28870	AlphaHelix	0.0235294
br2	OSJAP05G28870	Coil	0.767059
br2	OSJAP05G28870	Strand	0.110588
br2	OSJAP05G28870	Turn	0.0988235
br2	OSJAP06G02890	AlphaHelix	0.489899
br2	OSJAP06G02890	Coil	0.373737
br2	OSJAP06G02890	Turn	0.136364
br2	OSJAP06G14840	AlphaHelix	0.520468
br2	OSJAP06G14840	Bridge	0.0116959
br2	OSJAP06G14840	Coil	0.140351
br2	OSJAP06G14840	Strand	0.157895
br2	OSJAP06G14840	Turn	0.169591
br2	OSJAP06G17800	AlphaHelix	0.615385
br2	OSJAP06G17800	Coil	0.207692
br2	OSJAP06G17800	Strand	0.0923077
br2	OSJAP06G17800	Turn	0.0846154
br2	OSJAP06G22620	310Helix	0.0196078
br2	OSJAP06G22620	AlphaHelix	0.27451
br2	OSJAP06G22620	Bridge	0.0196078
br2	OSJAP06G22620	Coil	0.305322
br2	OSJAP06G22620	Strand	0.137255
br2	OSJAP06G22620	Turn	0.243697
br2	OSJAP06G29730	310Helix	0.047619
br2	OSJAP06G29730	AlphaHelix	0.031746
br2	OSJAP06G29730	Bridge	0.010582
br2	OSJAP06G29730	Coil	0.280423
br2	OSJAP06G29730	Strand	0.402116
br2	OSJAP06G29730	Turn	0.227513
br2	OSJAP07G02280	310Helix	0.0243902
br2	OSJAP07G02280	AlphaHelix	0.317073
br2	OSJAP07G02280	Coil	0.268293
br2	OSJAP07G02280	Turn	0.390244
br2	OSJAP07G13910	AlphaHelix	0.736842
br2	OSJAP07G13910	Coil	0.115789
br2	OSJAP07G13910	Turn	0.147368
br2	OSJAP07G16570	310Helix	0.0121457
br2	OSJAP07G16570	AlphaHelix	0.781377
br2	OSJAP07G16570	Coil	0.0931174
br2	OSJAP07G16570	Strand	0.0161943
br2	OSJAP07G16570	Turn	0.097166
br2	OSJAP07G25400	310Helix	0.021097
br2	OSJAP07G25400	AlphaHelix	0.160338
br2	OSJAP07G25400	Bridge	0.0253165
br2	OSJAP07G25400	Coil	0.244726
br2	OSJAP07G25400	Strand	0.299578
br2	OSJAP07G25400	Turn	0.248945
br2	OSJAP08G04320	310Helix	0.0277778
br2	OSJAP08G04320	AlphaHelix	0.287037
br2	OSJAP08G04320	Coil	0.324074
br2	OSJAP08G04320	Turn	0.361111
br2	OSJAP08G05300	AlphaHelix	0.606061
br2	OSJAP08G05300	Coil	0.272727
br2	OSJAP08G05300	Turn	0.121212
br2	OSJAP08G07820	310Helix	0.0265487
br2	OSJAP08G07820	AlphaHelix	0.707965
br2	OSJAP08G07820	Coil	0.106195
br2	OSJAP08G07820	Turn	0.159292
br2	OSJAP08G08760	AlphaHelix	0.270916
br2	OSJAP08G08760	Coil	0.505976
br2	OSJAP08G08760	Strand	0.0796813
br2	OSJAP08G08760	Turn	0.143426
br2	OSJAP08G10320	310Helix	0.0456853
br2	OSJAP08G10320	AlphaHelix	0.238579
br2	OSJAP08G10320	Coil	0.263959
br2	OSJAP08G10320	Strand	0.243655
br2	OSJAP08G10320	Turn	0.208122
br2	OSJAP08G12870	310Helix	0.0161871
br2	OSJAP08G12870	AlphaHelix	0.413669
br2	OSJAP08G12870	Bridge	0.0143885
br2	OSJAP08G12870	Coil	0.303957
br2	OSJAP08G12870	Strand	0.0431655
br2	OSJAP08G12870	Turn	0.208633
br2	OSJAP08G13170	AlphaHelix	0.288889
br2	OSJAP08G13170	Coil	0.607407
br2	OSJAP08G13170	Turn	0.103704
br2	OSJAP08G18120	310Helix	0.0139535
br2	OSJAP08G18120	AlphaHelix	0.0511628
br2	OSJAP08G18120	Coil	0.716279
br2	OSJAP08G18120	Turn	0.218605
br2	OSJAP09G03740	AlphaHelix	0.716763
br2	OSJAP09G03740	Coil	0.219653
br2	OSJAP09G03740	Turn	0.0635838
br2	OSJAP09G04800	310Helix	0.0357143
br2	OSJAP09G04800	AlphaHelix	0.111111
br2	OSJAP09G04800	Bridge	0.00793651
br2	OSJAP09G04800	Coil	0.654762
br2	OSJAP09G04800	Turn	0.190476
br2	OSJAP09G08860	AlphaHelix	0.15736
br2	OSJAP09G08860	Bridge	0.0101523
br2	OSJAP09G08860	Coil	0.604061
br2	OSJAP09G08860	Turn	0.228426
br2	OSJAP09G15830	310Helix	0.0451128
br2	OSJAP09G15830	AlphaHelix	0.150376
br2	OSJAP09G15830	Bridge	0.0150376
br2	OSJAP09G15830	Coil	0.293233
br2	OSJAP09G15830	Strand	0.075188
br2	OSJAP09G15830	Turn	0.421053
br2	OSJAP09G19500	AlphaHelix	0.533333
br2	OSJAP09G19500	Coil	0.409524
br2	OSJAP09G19500	Turn	0.0571429
br2	OSJAP10G08730	AlphaHelix	0.201923
br2	OSJAP10G08730	Bridge	0.0288462
br2	OSJAP10G08730	Coil	0.403846
br2	OSJAP10G08730	Turn	0.365385
br2	OSJAP10G10120	310Helix	0.0136986
br2	OSJAP10G10120	AlphaHelix	0.178082
br2	OSJAP10G10120	Coil	0.383562
br2	OSJAP10G10120	Strand	0.278539
br2	OSJAP10G10120	Turn	0.146119
br2	OSJAP10G12890	AlphaHelix	0.323383
br2	OSJAP10G12890	Coil	0.402985
br2	OSJAP10G12890	Strand	0.0497512
br2	OSJAP10G12890	Turn	0.223881
br2	OSJAP10G15100	310Helix	0.150183
br2	OSJAP10G15100	AlphaHelix	0.018315
br2	OSJAP10G15100	Bridge	0.00732601
br2	OSJAP10G15100	Coil	0.304029
br2	OSJAP10G15100	Strand	0.186813
br2	OSJAP10G15100	Turn	0.333333
br2	OSJAP10G15630	310Helix	0.0441176
br2	OSJAP10G15630	AlphaHelix	0.343137
br2	OSJAP10G15630	Coil	0.495098
br2	OSJAP10G15630	Strand	0.0196078
br2	OSJAP10G15630	Turn	0.0980392
br2	OSJAP10G18290	310Helix	0.0351201
br2	OSJAP10G18290	AlphaHelix	0.497227
br2	OSJAP10G18290	Bridge	0.0110906
br2	OSJAP10G18290	Coil	0.201479
br2	OSJAP10G18290	Strand	0.157116
br2	OSJAP10G18290	Turn	0.0979667
br2	OSJAP11G09040	310Helix	0.04039
br2	OSJAP11G09040	AlphaHelix	0.470752
br2	OSJAP11G09040	Bridge	0.00557103
br2	OSJAP11G09040	Coil	0.188022
br2	OSJAP11G09040	Strand	0.097493
br2	OSJAP11G09040	Turn	0.197772
br2	OSJAP11G09920	AlphaHelix	0.0869565
br2	OSJAP11G09920	Coil	0.775362
br2	OSJAP11G09920	Turn	0.137681
br2	OSJAP11G09940	AlphaHelix	0.18552
br2	OSJAP11G09940	Coil	0.230769
br2	OSJAP11G09940	Strand	0.371041
br2	OSJAP11G09940	Turn	0.21267
br2	OSJAP11G10210	310Helix	0.01
br2	OSJAP11G10210	AlphaHelix	0.44
br2	OSJAP11G10210	Bridge	0.00666667
br2	OSJAP11G10210	Coil	0.17
br2	OSJAP11G10210	Strand	0.16
br2	OSJAP11G10210	Turn	0.213333
br2	OSJAP11G13670	310Helix	0.0665025
br2	OSJAP11G13670	AlphaHelix	0.647783
br2	OSJAP11G13670	Bridge	0.00492611
br2	OSJAP11G13670	Coil	0.147783
br2	OSJAP11G13670	Turn	0.133005
br2	OSJAP11G17790	310Helix	0.0394737
br2	OSJAP11G17790	AlphaHelix	0.328947
br2	OSJAP11G17790	Bridge	0.0263158
br2	OSJAP11G17790	Coil	0.223684
br2	OSJAP11G17790	Strand	0.236842
br2	OSJAP11G17790	Turn	0.144737
br2	OSJAP11G20200	310Helix	0.0244898
br2	OSJAP11G20200	AlphaHelix	0.538776
br2	OSJAP11G20200	Coil	0.240816
br2	OSJAP11G20200	Turn	0.195918
br2	OSJAP11G20470	AlphaHelix	0.154762
br2	OSJAP11G20470	Coil	0.488095
br2	OSJAP11G20470	Strand	0.142857
br2	OSJAP11G20470	Turn	0.214286
br2	OSJAP11G21820	310Helix	0.0232068
br2	OSJAP11G21820	AlphaHelix	0.40647
br2	OSJAP11G21820	Bridge	0.00281294
br2	OSJAP11G21820	Coil	0.236287
br2	OSJAP11G21820	Strand	0.113924
br2	OSJAP11G21820	Turn	0.2173
br2	OSJAP11G23780	AlphaHelix	0.264151
br2	OSJAP11G23780	Coil	0.528302
br2	OSJAP11G23780	Turn	0.207547
br2	OSJAP11G24380	AlphaHelix	0.258929
br2	OSJAP11G24380	Coil	0.616071
br2	OSJAP11G24380	Turn	0.125
br2	OSJAP11G25190	310Helix	0.0481283
br2	OSJAP11G25190	AlphaHelix	0.112299
br2	OSJAP11G25190	Bridge	0.0106952
br2	OSJAP11G25190	Coil	0.406417
br2	OSJAP11G25190	Strand	0.149733
br2	OSJAP11G25190	Turn	0.272727
br2	OSJAP11G27070	310Helix	0.0258856
br2	OSJAP11G27070	AlphaHelix	0.298365
br2	OSJAP11G27070	Bridge	0.0108992
br2	OSJAP11G27070	Coil	0.152589
br2	OSJAP11G27070	Strand	0.228883
br2	OSJAP11G27070	Turn	0.283379
br2	OSJAP11G27430	310Helix	0.0222985
br2	OSJAP11G27430	AlphaHelix	0.0668954
br2	OSJAP11G27430	Bridge	0.0171527
br2	OSJAP11G27430	Coil	0.222985
br2	OSJAP11G27430	Strand	0.373928
br2	OSJAP11G27430	Turn	0.296741
br2	OSJAP11G27450	310Helix	0.0101351
br2	OSJAP11G27450	AlphaHelix	0.256757
br2	OSJAP11G27450	Bridge	0.0101351
br2	OSJAP11G27450	Coil	0.388514
br2	OSJAP11G27450	Strand	0.212838
br2	OSJAP11G27450	Turn	0.121622
br2	OSJAP12G02630	310Helix	0.0377358
br2	OSJAP12G02630	AlphaHelix	0.0314465
br2	OSJAP12G02630	Bridge	0.0377358
br2	OSJAP12G02630	Coil	0.251572
br2	OSJAP12G02630	Strand	0.314465
br2	OSJAP12G02630	Turn	0.327044
br2	OSJAP12G02860	310Helix	0.00697674
br2	OSJAP12G02860	AlphaHelix	0.265116
br2	OSJAP12G02860	Bridge	0.00232558
br2	OSJAP12G02860	Coil	0.139535
br2	OSJAP12G02860	Strand	0.348837
br2	OSJAP12G02860	Turn	0.237209
br2	OSJAP12G07050	310Helix	0.067623
br2	OSJAP12G07050	AlphaHelix	0.497951
br2	OSJAP12G07050	Bridge	0.00614754
br2	OSJAP12G07050	Coil	0.151639
br2	OSJAP12G07050	Strand	0.0983607
br2	OSJAP12G07050	Turn	0.178279
br2	OSJAP12G07330	310Helix	0.0149254
br2	OSJAP12G07330	AlphaHelix	0.584577
br2	OSJAP12G07330	Coil	0.179104
br2	OSJAP12G07330	Strand	0.0721393
br2	OSJAP12G07330	Turn	0.149254
br2	OSJAP12G08230	AlphaHelix	0.647059
br2	OSJAP12G08230	Coil	0.220588
br2	OSJAP12G08230	Turn	0.132353
br2	OSJAP12G08480	310Helix	0.0695652
br2	OSJAP12G08480	AlphaHelix	0.26087
br2	OSJAP12G08480	Bridge	0.00289855
br2	OSJAP12G08480	Coil	0.156522
br2	OSJAP12G08480	Strand	0.284058
br2	OSJAP12G08480	Turn	0.226087
br2	OSJAP12G09560	Bridge	0.030303
br2	OSJAP12G09560	Coil	0.454545
br2	OSJAP12G09560	Strand	0.262626
br2	OSJAP12G09560	Turn	0.252525
br2	OSJAP12G15640	AlphaHelix	0.0649351
br2	OSJAP12G15640	Coil	0.441558
br2	OSJAP12G15640	Strand	0.155844
br2	OSJAP12G15640	Turn	0.337662
br2	OSJAP12G16820	310Helix	0.0291262
br2	OSJAP12G16820	AlphaHelix	0.533981
br2	OSJAP12G16820	Coil	0.174757
br2	OSJAP12G16820	Turn	0.262136
br2	OSJAP12G17070	310Helix	0.0188679
br2	OSJAP12G17070	AlphaHelix	0.188679
br2	OSJAP12G17070	Bridge	0.00471698
br2	OSJAP12G17070	Coil	0.306604
br2	OSJAP12G17070	Strand	0.188679
br2	OSJAP12G17070	Turn	0.292453
br2	Osjap01g08530	310Helix	0.0230769
br2	Osjap01g08530	AlphaHelix	0.646154
br2	Osjap01g08530	Coil	0.130769
br2	Osjap01g08530	Turn	0.2
br2	Osjap02g12550	310Helix	0.0109091
br2	Osjap02g12550	AlphaHelix	0.170909
br2	Osjap02g12550	Coil	0.563636
br2	Osjap02g12550	Strand	0.134545
br2	Osjap02g12550	Turn	0.12
br2	Osjap02g22500	AlphaHelix	0.614035
br2	Osjap02g22500	Coil	0.192982
br2	Osjap02g22500	Turn	0.192982
br2	Osjap02g42360	310Helix	0.0899471
br2	Osjap02g42360	AlphaHelix	0.407407
br2	Osjap02g42360	Bridge	0.010582
br2	Osjap02g42360	Coil	0.238095
br2	Osjap02g42360	Strand	0.121693
br2	Osjap02g42360	Turn	0.132275
br2	Osjap03g25860	AlphaHelix	0.290123
br2	Osjap03g25860	Coil	0.604938
br2	Osjap03g25860	Turn	0.104938
br2	Osjap03g39340	310Helix	0.0272727
br2	Osjap03g39340	Coil	0.881818
br2	Osjap03g39340	Turn	0.0909091
br2	Osjap04g02360	310Helix	0.0130435
br2	Osjap04g02360	AlphaHelix	0.334783
br2	Osjap04g02360	Coil	0.473913
br2	Osjap04g02360	Turn	0.178261
br2	Osjap04g02810	AlphaHelix	0.260116
br2	Osjap04g02810	Coil	0.514451
br2	Osjap04g02810	Strand	0.0578035
br2	Osjap04g02810	Turn	0.16763
br2	Osjap04g08460	310Helix	0.0976744
br2	Osjap04g08460	AlphaHelix	0.376744
br2	Osjap04g08460	Coil	0.213953
br2	Osjap04g08460	Strand	0.111628
br2	Osjap04g08460	Turn	0.2
br2	Osjap04g17610	310Helix	0.0180723
br2	Osjap04g17610	AlphaHelix	0.156627
br2	Osjap04g17610	Coil	0.337349
br2	Osjap04g17610	Strand	0.174699
br2	Osjap04g17610	Turn	0.313253
br2	Osjap05g02850	AlphaHelix	0.44
br2	Osjap05g02850	Coil	0.413333
br2	Osjap05g02850	Turn	0.146667
br2	Osjap05g10210	310Helix	0.0148515
br2	Osjap05g10210	AlphaHelix	0.381188
br2	Osjap05g10210	Coil	0.435644
br2	Osjap05g10210	Turn	0.168317
br2	Osjap05g27090	AlphaHelix	0.0826446
br2	Osjap05g27090	Coil	0.735537
br2	Osjap05g27090	Turn	0.181818
br2	Osjap07g07120	AlphaHelix	0.0882353
br2	Osjap07g07120	Bridge	0.0294118
br2	Osjap07g07120	Coil	0.5
br2	Osjap07g07120	Strand	0.117647
br2	Osjap07g07120	Turn	0.264706
br2	Osjap07g20620	AlphaHelix	0.16568
br2	Osjap07g20620	Coil	0.757396
br2	Osjap07g20620	Turn	0.0769231
br2	Osjap07g25340	AlphaHelix	0.586022
br2	Osjap07g25340	Coil	0.290323
br2	Osjap07g25340	Turn	0.123656
br2	Osjap08g10690	310Helix	0.0614849
br2	Osjap08g10690	AlphaHelix	0.291183
br2	Osjap08g10690	Bridge	0.00812065
br2	Osjap08g10690	Coil	0.271462
br2	Osjap08g10690	Strand	0.146172
br2	Osjap08g10690	Turn	0.221578
br2	Osjap11g06980	AlphaHelix	0.337423
br2	Osjap11g06980	Coil	0.558282
br2	Osjap11g06980	Turn	0.104294
br2	Osjap11g20230	310Helix	0.0238095
br2	Osjap11g20230	AlphaHelix	0.119048
br2	Osjap11g20230	Bridge	0.00250627
br2	Osjap11g20230	Coil	0.491228
br2	Osjap11g20230	Strand	0.16416
br2	Osjap11g20230	Turn	0.199248
br2	Osjap11g21770	310Helix	0.025
br2	Osjap11g21770	AlphaHelix	0.313333
br2	Osjap11g21770	Bridge	0.00166667
br2	Osjap11g21770	Coil	0.216667
br2	Osjap11g21770	Strand	0.168333
br2	Osjap11g21770	Turn	0.275
br2	Osjap12g18220	310Helix	0.0120968
br2	Osjap12g18220	AlphaHelix	0.201613
br2	Osjap12g18220	Coil	0.419355
br2	Osjap12g18220	Strand	0.205645
br2	Osjap12g18220	Turn	0.16129
br3	OSJAP01G03470	AlphaHelix	0.163743
br3	OSJAP01G03470	Coil	0.643275
br3	OSJAP01G03470	Turn	0.192982
br3	OSJAP01G05430	310Helix	0.0280374
br3	OSJAP01G05430	AlphaHelix	0.224299
br3	OSJAP01G05430	Coil	0.299065
br3	OSJAP01G05430	Strand	0.11215
br3	OSJAP01G05430	Turn	0.336449
br3	OSJAP01G07800	310Helix	0.104396
br3	OSJAP01G07800	AlphaHelix	0.263736
br3	OSJAP01G07800	Bridge	0.0164835
br3	OSJAP01G07800	Coil	0.21978
br3	OSJAP01G07800	Strand	0.252747
br3	OSJAP01G07800	Turn	0.142857
br3	OSJAP01G13200	Coil	0.455696
br3	OSJAP01G13200	Strand	0.126582
br3	OSJAP01G13200	Turn	0.417722
br3	OSJAP01G14280	310Helix	0.0247934
br3	OSJAP01G14280	AlphaHelix	0.700413
br3	OSJAP01G14280	Coil	0.194215
br3	OSJAP01G14280	Turn	0.0805785
br3	OSJAP01G17530	310Helix	0.0707071
br3	OSJAP01G17530	Coil	0.626263
br3	OSJAP01G17530	Strand	0.0808081
br3	OSJAP01G17530	Turn	0.222222
br3	OSJAP01G17690	310Helix	0.044358
br3	OSJAP01G17690	AlphaHelix	0.318288
br3	OSJAP01G17690	Bridge	0.0108949
br3	OSJAP01G17690	Coil	0.195331
br3	OSJAP01G17690	Strand	0.140856
br3	OSJAP01G17690	Turn	0.290272
br3	OSJAP01G19230	AlphaHelix	0.571429
br3	OSJAP01G19230	Coil	0.295238
br3	OSJAP01G19230	Turn	0.133333
br3	OSJAP01G21940	310Helix	0.0384615
br3	OSJAP01G21940	AlphaHelix	0.521368
br3	OSJAP01G21940	Bridge	0.00854701
br3	OSJAP01G21940	Coil	0.188034
br3	OSJAP01G21940	Strand	0.0683761
br3	OSJAP01G21940	Turn	0.175214
br3	OSJAP01G23510	310Helix	0.0125523
br3	OSJAP01G23510	AlphaHelix	0.405858
br3	OSJAP01G23510	Bridge	0.0167364
br3	OSJAP01G23510	Coil	0.271967
br3	OSJAP01G23510	Strand	0.0878661
br3	OSJAP01G23510	Turn	0.205021
br3	OSJAP01G32260	Coil	0.763359
br3	OSJAP01G32260	Strand	0.0610687
br3	OSJAP01G32260	Turn	0.175573
br3	OSJAP01G32810	AlphaHelix	0.532258
br3	OSJAP01G32810	Bridge	0.016129
br3	OSJAP01G32810	Coil	0.169355
br3	OSJAP01G32810	Turn	0.282258
br3	OSJAP01G39320	AlphaHelix	0.0873786
br3	OSJAP01G39320	Coil	0.349515
br3	OSJAP01G39320	Strand	0.300971
br3	OSJAP01G39320	Turn	0.262136
br3	OSJAP01G50330	310Helix	0.037037
br3	OSJAP01G50330	AlphaHelix	0.604938
br3	OSJAP01G50330	Bridge	0.0246914
br3	OSJAP01G50330	Coil	0.246914
br3	OSJAP01G50330	Turn	0.0864198
br3	OSJAP02G00130	310Helix	0.0194805
br3	OSJAP02G00130	AlphaHelix	0.675325
br3	OSJAP02G00130	Coil	0.227273
br3	OSJAP02G00130	Turn	0.0779221
br3	OSJAP02G00900	310Helix	0.0431655
br3	OSJAP02G00900	AlphaHelix	0.158273
br3	OSJAP02G00900	Bridge	0.00719424
br3	OSJAP02G00900	Coil	0.316547
br3	OSJAP02G00900	Strand	0.158273
br3	OSJAP02G00900	Turn	0.316547
br3	OSJAP02G02650	310Helix	0.0253807
br3	OSJAP02G02650	AlphaHelix	0.0888325
br3	OSJAP02G02650	Coil	0.332487
br3	OSJAP02G02650	Strand	0.312183
br3	OSJAP02G02650	Turn	0.241117
br3	OSJAP02G03820	310Helix	0.0174419
br3	OSJAP02G03820	Bridge	0.00581395
br3	OSJAP02G03820	Coil	0.197674
br3	OSJAP02G03820	Strand	0.534884
br3	OSJAP02G03820	Turn	0.244186
br3	OSJAP02G14750	310Helix	0.0280374
br3	OSJAP02G14750	AlphaHelix	0.420561
br3	OSJAP02G14750	Coil	0.299065
br3	OSJAP02G14750	Turn	0.252336
br3	OSJAP02G18290	AlphaHelix	0.136612
br3	OSJAP02G18290	Bridge	0.010929
br3	OSJAP02G18290	Coil	0.622951
br3	OSJAP02G18290	Turn	0.229508
br3	OSJAP02G18590	AlphaHelix	0.783505
br3	OSJAP02G18590	Coil	0.0824742
br3	OSJAP02G18590	Turn	0.134021
br3	OSJAP02G21250	AlphaHelix	0.116788
br3	OSJAP02G21250	Bridge	0.0145985
br3	OSJAP02G21250	Coil	0.350365
br3	OSJAP02G21250	Strand	0.233577
br3	OSJAP02G21250	Turn	0.284672
br3	OSJAP02G24070	310Helix	0.0541082
br3	OSJAP02G24070	AlphaHelix	0.513026
br3	OSJAP02G24070	Bridge	0.00400802
br3	OSJAP02G24070	Coil	0.136273
br3	OSJAP02G24070	Strand	0.0881764
br3	OSJAP02G24070	Turn	0.204409
br3	OSJAP02G25100	AlphaHelix	0.206612
br3	OSJAP02G25100	Coil	0.338843
br3	OSJAP02G25100	Strand	0.231405
br3	OSJAP02G25100	Turn	0.22314
br3	OSJAP02G40400	AlphaHelix	0.818898
br3	OSJAP02G40400	Coil	0.15748
br3	OSJAP02G40400	Turn	0.023622
br3	OSJAP03G04800	310Helix	0.0193548
br3	OSJAP03G04800	AlphaHelix	0.354839
br3	OSJAP03G04800	Bridge	0.0193548
br3	OSJAP03G04800	Coil	0.296774
br3	OSJAP03G04800	Strand	0.116129
br3	OSJAP03G04800	Turn	0.193548
br3	OSJAP03G05950	Bridge	0.012987
br3	OSJAP03G05950	Coil	0.480519
br3	OSJAP03G05950	Strand	0.168831
br3	OSJAP03G05950	Turn	0.337662
br3	OSJAP03G07750	310Helix	0.0177515
br3	OSJAP03G07750	AlphaHelix	0.686391
br3	OSJAP03G07750	Coil	0.0946746
br3	OSJAP03G07750	Strand	0.118343
br3	OSJAP03G07750	Turn	0.0828402
br3	OSJAP03G27060	AlphaHelix	0.398551
br3	OSJAP03G27060	Coil	0.42029
br3	OSJAP03G27060	Turn	0.181159
br3	OSJAP03G29040	AlphaHelix	0.39661
br3	OSJAP03G29040	Coil	0.498305
br3	OSJAP03G29040	Turn	0.105085
br3	OSJAP03G30350	310Helix	0.0810811
br3	OSJAP03G30350	AlphaHelix	0.184685
br3	OSJAP03G30350	Bridge	0.00900901
br3	OSJAP03G30350	Coil	0.22973
br3	OSJAP03G30350	Strand	0.279279
br3	OSJAP03G30350	Turn	0.216216
br3	OSJAP03G31290	AlphaHelix	0.604938
br3	OSJAP03G31290	Coil	0.271605
br3	OSJAP03G31290	Turn	0.123457
br3	OSJAP03G37360	310Helix	0.015544
br3	OSJAP03G37360	AlphaHelix	0.134715
br3	OSJAP03G37360	Bridge	0.0103627
br3	OSJAP03G37360	Coil	0.243523
br3	OSJAP03G37360	Strand	0.305699
br3	OSJAP03G37360	Turn	0.290155
br3	OSJAP04G00770	310Helix	0.0318471
br3	OSJAP04G00770	AlphaHelix	0.138004
br3	OSJAP04G00770	Coil	0.267516
br3	OSJAP04G00770	Strand	0.326964
br3	OSJAP04G00770	Turn	0.235669
br3	OSJAP04G00850	AlphaHelix	0.780702
br3	OSJAP04G00850	Coil	0.157895
br3	OSJAP04G00850	Turn	0.0614035
br3	OSJAP04G02150	310Helix	0.029909
br3	OSJAP04G02150	AlphaHelix	0.674902
br3	OSJAP04G02150	Bridge	0.00260078
br3	OSJAP04G02150	Coil	0.154746
br3	OSJAP04G02150	Strand	0.00520156
br3	OSJAP04G02150	Turn	0.13264
br3	OSJAP04G08530	AlphaHelix	0.11399
br3	OSJAP04G08530	Bridge	0.0103627
br3	OSJAP04G08530	Coil	0.735751
br3	OSJAP04G08530	Turn	0.139896
br3	OSJAP04G08870	310Helix	0.0321716
br3	OSJAP04G08870	AlphaHelix	0.375335
br3	OSJAP04G08870	Bridge	0.0107239
br3	OSJAP04G08870	Coil	0.144772
br3	OSJAP04G08870	Strand	0.219839
br3	OSJAP04G08870	Turn	0.217158
br3	OSJAP04G09690	310Helix	0.0195652
br3	OSJAP04G09690	AlphaHelix	0.226087
br3	OSJAP04G09690	Bridge	0.00434783
br3	OSJAP04G09690	Coil	0.367391
br3	OSJAP04G09690	Strand	0.18913
br3	OSJAP04G09690	Turn	0.193478
br3	OSJAP04G09800	AlphaHelix	0.507177
br3	OSJAP04G09800	Coil	0.263158
br3	OSJAP04G09800	Strand	0.0287081
br3	OSJAP04G09800	Turn	0.200957
br3	OSJAP04G09900	310Helix	0.0350877
br3	OSJAP04G09900	AlphaHelix	0.701754
br3	OSJAP04G09900	Coil	0.175439
br3	OSJAP04G09900	Turn	0.0877193
br3	OSJAP04G11400	310Helix	0.0416667
br3	OSJAP04G11400	AlphaHelix	0.444444
br3	OSJAP04G11400	Coil	0.333333
br3	OSJAP04G11400	Turn	0.180556
br3	OSJAP04G20800	AlphaHelix	0.320388
br3	OSJAP04G20800	Coil	0.402913
br3	OSJAP04G20800	Turn	0.276699
br3	OSJAP04G22540	AlphaHelix	0.557143
br3	OSJAP04G22540	Coil	0.257143
br3	OSJAP04G22540	Turn	0.185714
br3	OSJAP04G32830	310Helix	0.0204082
br3	OSJAP04G32830	AlphaHelix	0.503401
br3	OSJAP04G32830	Bridge	0.00680272
br3	OSJAP04G32830	Coil	0.197279
br3	OSJAP04G32830	Strand	0.0884354
br3	OSJAP04G32830	Turn	0.183673
br3	OSJAP05G02250	AlphaHelix	0.221311
br3	OSJAP05G02250	Coil	0.639344
br3	OSJAP05G02250	Turn	0.139344
br3	OSJAP05G02620	310Helix	0.0626866
br3	OSJAP05G02620	AlphaHelix	0.41194
br3	OSJAP05G02620	Bridge	0.0179104
br3	OSJAP05G02620	Coil	0.271642
br3	OSJAP05G02620	Strand	0.0179104
br3	OSJAP05G02620	Turn	0.21791
br3	OSJAP05G06160	310Helix	0.0227743
br3	OSJAP05G06160	AlphaHelix	0.378882
br3	OSJAP05G06160	Bridge	0.0124224
br3	OSJAP05G06160	Coil	0.349896
br3	OSJAP05G06160	Strand	0.0745342
br3	OSJAP05G06160	Turn	0.161491
br3	OSJAP05G07160	310Helix	0.0217391
br3	OSJAP05G07160	AlphaHelix	0.347826
br3	OSJAP05G07160	Bridge	0.0144928
br3	OSJAP05G07160	Coil	0.442029
br3	OSJAP05G07160	Turn	0.173913
br3	OSJAP05G10810	AlphaHelix	0.575581
br3	OSJAP05G10810	Coil	0.110465
br3	OSJAP05G10810	Strand	0.110465
br3	OSJAP05G10810	Turn	0.203488
br3	OSJAP05G11810	310Helix	0.0150754
br3	OSJAP05G11810	AlphaHelix	0.567839
br3	OSJAP05G11810	Coil	0.331658
br3	OSJAP05G11810	Turn	0.0854271
br3	OSJAP05G13770	310Helix	0.0428571
br3	OSJAP05G13770	AlphaHelix	0.157143
br3	OSJAP05G13770	Coil	0.2
br3	OSJAP05G13770	Strand	0.485714
br3	OSJAP05G13770	Turn	0.114286
br3	OSJAP05G16370	310Helix	0.0383632
br3	OSJAP05G16370	AlphaHelix	0.473146
br3	OSJAP05G16370	Bridge	0.00511509
br3	OSJAP05G16370	Coil	0.214834
br3	OSJAP05G16370	Strand	0.0818414
br3	OSJAP05G16370	Turn	0.186701
br3	OSJAP05G19830	AlphaHelix	0.387931
br3	OSJAP05G19830	Coil	0.37069
br3	OSJAP05G19830	Turn	0.241379
br3	OSJAP05G21590	AlphaHelix	0.439655
br3	OSJAP05G21590	Coil	0.474138
br3	OSJAP05G21590	Turn	0.0862069
br3	OSJAP05G26340	310Helix	0.0188285
br3	OSJAP05G26340	AlphaHelix	0.458159
br3	OSJAP05G26340	Bridge	0.0041841
br3	OSJAP05G26340	Coil	0.171548
br3	OSJAP05G26340	Strand	0.142259
br3	OSJAP05G26340	Turn	0.205021
br3	OSJAP06G02880	AlphaHelix	0.567568
br3	OSJAP06G02880	Coil	0.310811
br3	OSJAP06G02880	Turn	0.121622
br3	OSJAP06G03060	AlphaHelix	0.730435
br3	OSJAP06G03060	Coil	0.0956522
br3	OSJAP06G03060	Turn	0.173913
br3	OSJAP06G04630	310Helix	0.024
br3	OSJAP06G04630	AlphaHelix	0.1536
br3	OSJAP06G04630	Bridge	0.0016
br3	OSJAP06G04630	Coil	0.2272
br3	OSJAP06G04630	Strand	0.2992
br3	OSJAP06G04630	Turn	0.2944
br3	OSJAP06G07840	AlphaHelix	0.376238
br3	OSJAP06G07840	Coil	0.564356
br3	OSJAP06G07840	Turn	0.0594059
br3	OSJAP06G11410	AlphaHelix	0.195402
br3	OSJAP06G11410	Coil	0.431034
br3	OSJAP06G11410	Strand	0.218391
br3	OSJAP06G11410	Turn	0.155172
br3	OSJAP06G13940	310Helix	0.037037
br3	OSJAP06G13940	AlphaHelix	0.154321
br3	OSJAP06G13940	Bridge	0.0123457
br3	OSJAP06G13940	Coil	0.561728
br3	OSJAP06G13940	Strand	0.0493827
br3	OSJAP06G13940	Turn	0.185185
br3	OSJAP06G15240	310Helix	0.0549451
br3	OSJAP06G15240	AlphaHelix	0.608059
br3	OSJAP06G15240	Bridge	0.014652
br3	OSJAP06G15240	Coil	0.128205
br3	OSJAP06G15240	Strand	0.03663
br3	OSJAP06G15240	Turn	0.157509
br3	OSJAP06G17520	310Helix	0.0185185
br3	OSJAP06G17520	AlphaHelix	0.197531
br3	OSJAP06G17520	Bridge	0.00617284
br3	OSJAP06G17520	Coil	0.512346
br3	OSJAP06G17520	Strand	0.166667
br3	OSJAP06G17520	Turn	0.0987654
br3	OSJAP06G22290	310Helix	0.0311721
br3	OSJAP06G22290	AlphaHelix	0.24813
br3	OSJAP06G22290	Bridge	0.0074813
br3	OSJAP06G22290	Coil	0.143392
br3	OSJAP06G22290	Strand	0.264339
br3	OSJAP06G22290	Turn	0.305486
br3	OSJAP06G22300	AlphaHelix	0.131783
br3	OSJAP06G22300	Coil	0.573643
br3	OSJAP06G22300	Turn	0.294574
br3	OSJAP06G25600	AlphaHelix	0.0666667
br3	OSJAP06G25600	Coil	0.613333
br3	OSJAP06G25600	Turn	0.32
br3	OSJAP07G01310	310Helix	0.0422535
br3	OSJAP07G01310	AlphaHelix	0.169014
br3	OSJAP07G01310	Coil	0.0704225
br3	OSJAP07G01310	Strand	0.514085
br3	OSJAP07G01310	Turn	0.204225
br3	OSJAP07G01430	310Helix	0.041958
br3	OSJAP07G01430	AlphaHelix	0.174825
br3	OSJAP07G01430	Coil	0.0699301
br3	OSJAP07G01430	Strand	0.51049
br3	OSJAP07G01430	Turn	0.202797
br3	OSJAP07G02550	AlphaHelix	0.617391
br3	OSJAP07G02550	Coil	0.2
br3	OSJAP07G02550	Turn	0.182609
br3	OSJAP07G02810	AlphaHelix	0.537549
br3	OSJAP07G02810	Coil	0.221344
br3	OSJAP07G02810	Strand	0.0434783
br3	OSJAP07G02810	Turn	0.197628
br3	OSJAP07G06690	310Helix	0.0170213
br3	OSJAP07G06690	AlphaHelix	0.425532
br3	OSJAP07G06690	Bridge	0.0255319
br3	OSJAP07G06690	Coil	0.191489
br3	OSJAP07G06690	Strand	0.0978723
br3	OSJAP07G06690	Turn	0.242553
br3	OSJAP07G06710	AlphaHelix	0.606695
br3	OSJAP07G06710	Bridge	0.0041841
br3	OSJAP07G06710	Coil	0.142259
br3	OSJAP07G06710	Strand	0.1841
br3	OSJAP07G06710	Turn	0.0627615
br3	OSJAP07G07490	310Helix	0.0227273
br3	OSJAP07G07490	AlphaHelix	0.106061
br3	OSJAP07G07490	Coil	0.727273
br3	OSJAP07G07490	Turn	0.143939
br3	OSJAP07G08470	310Helix	0.057072
br3	OSJAP07G08470	AlphaHelix	0.387097
br3	OSJAP07G08470	Bridge	0.00992556
br3	OSJAP07G08470	Coil	0.188586
br3	OSJAP07G08470	Strand	0.210918
br3	OSJAP07G08470	Turn	0.146402
br3	OSJAP07G10540	Bridge	0.0135135
br3	OSJAP07G10540	Coil	0.277027
br3	OSJAP07G10540	Strand	0.351351
br3	OSJAP07G10540	Turn	0.358108
br3	OSJAP07G10610	AlphaHelix	0.637255
br3	OSJAP07G10610	Coil	0.27451
br3	OSJAP07G10610	Turn	0.0882353
br3	OSJAP07G18760	310Helix	0.0134529
br3	OSJAP07G18760	AlphaHelix	0.0358744
br3	OSJAP07G18760	Bridge	0.0134529
br3	OSJAP07G18760	Coil	0.408072
br3	OSJAP07G18760	Strand	0.309417
br3	OSJAP07G18760	Turn	0.219731
br3	OSJAP07G20260	AlphaHelix	0.350515
br3	OSJAP07G20260	Coil	0.371134
br3	OSJAP07G20260	Strand	0.0412371
br3	OSJAP07G20260	Turn	0.237113
br3	OSJAP07G23400	310Helix	0.0201342
br3	OSJAP07G23400	AlphaHelix	0.516779
br3	OSJAP07G23400	Bridge	0.0134228
br3	OSJAP07G23400	Coil	0.14094
br3	OSJAP07G23400	Strand	0.0872483
br3	OSJAP07G23400	Turn	0.221477
br3	OSJAP07G27360	310Helix	0.01
br3	OSJAP07G27360	AlphaHelix	0.115
br3	OSJAP07G27360	Bridge	0.005
br3	OSJAP07G27360	Coil	0.135
br3	OSJAP07G27360	Strand	0.475
br3	OSJAP07G27360	Turn	0.26
br3	OSJAP07G29110	310Helix	0.0383387
br3	OSJAP07G29110	AlphaHelix	0.661342
br3	OSJAP07G29110	Coil	0.14377
br3	OSJAP07G29110	Strand	0.0926518
br3	OSJAP07G29110	Turn	0.0638978
br3	OSJAP07G29320	310Helix	0.040678
br3	OSJAP07G29320	AlphaHelix	0.413559
br3	OSJAP07G29320	Coil	0.261017
br3	OSJAP07G29320	Strand	0.128814
br3	OSJAP07G29320	Turn	0.155932
br3	OSJAP08G01190	310Helix	0.0114504
br3	OSJAP08G01190	AlphaHelix	0.339695
br3	OSJAP08G01190	Bridge	0.00763359
br3	OSJAP08G01190	Coil	0.171756
br3	OSJAP08G01190	Strand	0.274809
br3	OSJAP08G01190	Turn	0.194656
br3	OSJAP08G03170	310Helix	0.0463576
br3	OSJAP08G03170	AlphaHelix	0.165563
br3	OSJAP08G03170	Coil	0.205298
br3	OSJAP08G03170	Strand	0.311258
br3	OSJAP08G03170	Turn	0.271523
br3	OSJAP08G05380	AlphaHelix	0.575758
br3	OSJAP08G05380	Coil	0.308081
br3	OSJAP08G05380	Turn	0.116162
br3	OSJAP08G06040	AlphaHelix	0.136986
br3	OSJAP08G06040	Coil	0.589041
br3	OSJAP08G06040	Strand	0.109589
br3	OSJAP08G06040	Turn	0.164384
br3	OSJAP08G06360	AlphaHelix	0.517857
br3	OSJAP08G06360	Coil	0.196429
br3	OSJAP08G06360	Turn	0.285714
br3	OSJAP08G07100	310Helix	0.0575221
br3	OSJAP08G07100	AlphaHelix	0.535398
br3	OSJAP08G07100	Coil	0.261062
br3	OSJAP08G07100	Turn	0.146018
br3	OSJAP08G07630	310Helix	0.0446429
br3	OSJAP08G07630	AlphaHelix	0.1875
br3	OSJAP08G07630	Bridge	0.00892857
br3	OSJAP08G07630	Coil	0.227679
br3	OSJAP08G07630	Strand	0.267857
br3	OSJAP08G07630	Turn	0.263393
br3	OSJAP08G07650	310Helix	0.0114068
br3	OSJAP08G07650	AlphaHelix	0.673004
br3	OSJAP08G07650	Bridge	0.00380228
br3	OSJAP08G07650	Coil	0.19962
br3	OSJAP08G07650	Turn	0.112167
br3	OSJAP08G11360	310Helix	0.0230179
br3	OSJAP08G11360	AlphaHelix	0.122762
br3	OSJAP08G11360	Bridge	0.00511509
br3	OSJAP08G11360	Coil	0.521739
br3	OSJAP08G11360	Strand	0.184143
br3	OSJAP08G11360	Turn	0.143223
br3	OSJAP08G20430	AlphaHelix	0.501401
br3	OSJAP08G20430	Coil	0.422969
br3	OSJAP08G20430	Turn	0.0756303
br3	OSJAP08G24030	310Helix	0.0119522
br3	OSJAP08G24030	AlphaHelix	0.227092
br3	OSJAP08G24030	Bridge	0.00398406
br3	OSJAP08G24030	Coil	0.462151
br3	OSJAP08G24030	Strand	0.063745
br3	OSJAP08G24030	Turn	0.231076
br3	OSJAP09G01910	310Helix	0.0387097
br3	OSJAP09G01910	AlphaHelix	0.16129
br3	OSJAP09G01910	Bridge	0.0129032
br3	OSJAP09G01910	Coil	0.296774
br3	OSJAP09G01910	Strand	0.0967742
br3	OSJAP09G01910	Turn	0.393548
br3	OSJAP09G02750	AlphaHelix	0.554455
br3	OSJAP09G02750	Coil	0.227723
br3	OSJAP09G02750	Turn	0.217822
br3	OSJAP09G03280	310Helix	0.0179641
br3	OSJAP09G03280	AlphaHelix	0.586826
br3	OSJAP09G03280	Coil	0.167665
br3	OSJAP09G03280	Strand	0.0718563
br3	OSJAP09G03280	Turn	0.155689
br3	OSJAP09G04150	AlphaHelix	0.109091
br3	OSJAP09G04150	Coil	0.8
br3	OSJAP09G04150	Turn	0.0909091
br3	OSJAP09G05930	310Helix	0.01875
br3	OSJAP09G05930	AlphaHelix	0.41875
br3	OSJAP09G05930	Coil	0.35625
br3	OSJAP09G05930	Turn	0.20625
br3	OSJAP09G07110	310Helix	0.0414747
br3	OSJAP09G07110	AlphaHelix	0.156682
br3	OSJAP09G07110	Bridge	0.00460829
br3	OSJAP09G07110	Coil	0.493088
br3	OSJAP09G07110	Strand	0.0645161
br3	OSJAP09G07110	Turn	0.239631
br3	OSJAP09G08400	AlphaHelix	0.481481
br3	OSJAP09G08400	Bridge	0.0246914
br3	OSJAP09G08400	Coil	0.209877
br3	OSJAP09G08400	Strand	0.148148
br3	OSJAP09G08400	Turn	0.135802
br3	OSJAP09G14590	310Helix	0.0386266
br3	OSJAP09G14590	AlphaHelix	0.34907
br3	OSJAP09G14590	Bridge	0.00715308
br3	OSJAP09G14590	Coil	0.201717
br3	OSJAP09G14590	Strand	0.190272
br3	OSJAP09G14590	Turn	0.213162
br3	OSJAP09G16910	310Helix	0.0597826
br3	OSJAP09G16910	AlphaHelix	0.206522
br3	OSJAP09G16910	Bridge	0.00543478
br3	OSJAP09G16910	Coil	0.23913
br3	OSJAP09G16910	Strand	0.23913
br3	OSJAP09G16910	Turn	0.25
br3	OSJAP09G18250	310Helix	0.0540541
br3	OSJAP09G18250	AlphaHelix	0.418919
br3	OSJAP09G18250	Bridge	0.027027
br3	OSJAP09G18250	Coil	0.216216
br3	OSJAP09G18250	Turn	0.283784
br3	OSJAP10G01120	310Helix	0.0308057
br3	OSJAP10G01120	AlphaHelix	0.348341
br3	OSJAP10G01120	Bridge	0.0189573
br3	OSJAP10G01120	Coil	0.163507
br3	OSJAP10G01120	Strand	0.229858
br3	OSJAP10G01120	Turn	0.208531
br3	OSJAP10G03320	310Helix	0.0703518
br3	OSJAP10G03320	AlphaHelix	0.396985
br3	OSJAP10G03320	Bridge	0.00502513
br3	OSJAP10G03320	Coil	0.140704
br3	OSJAP10G03320	Strand	0.21608
br3	OSJAP10G03320	Turn	0.170854
br3	OSJAP10G03450	AlphaHelix	0.240964
br3	OSJAP10G03450	Coil	0.536145
br3	OSJAP10G03450	Turn	0.222892
br3	OSJAP10G04040	AlphaHelix	0.20904
br3	OSJAP10G04040	Coil	0.508475
br3	OSJAP10G04040	Turn	0.282486
br3	OSJAP10G04390	Coil	0.932203
br3	OSJAP10G04390	Turn	0.0677966
br3	OSJAP10G09750	AlphaHelix	0.707965
br3	OSJAP10G09750	Coil	0.20354
br3	OSJAP10G09750	Turn	0.0884956
br3	OSJAP10G12110	310Helix	0.010327
br3	OSJAP10G12110	AlphaHelix	0.22031
br3	OSJAP10G12110	Bridge	0.00688468
br3	OSJAP10G12110	Coil	0.555938
br3	OSJAP10G12110	Strand	0.0636833
br3	OSJAP10G12110	Turn	0.142857
br3	OSJAP10G16650	AlphaHelix	0.0892857
br3	OSJAP10G16650	Coil	0.616071
br3	OSJAP10G16650	Strand	0.205357
br3	OSJAP10G16650	Turn	0.0892857
br3	OSJAP10G16940	310Helix	0.00867679
br3	OSJAP10G16940	AlphaHelix	0.735358
br3	OSJAP10G16940	Coil	0.223427
br3	OSJAP10G16940	Turn	0.032538
br3	OSJAP10G22010	310Helix	0.038961
br3	OSJAP10G22010	AlphaHelix	0.285714
br3	OSJAP10G22010	Coil	0.519481
br3	OSJAP10G22010	Turn	0.155844
br3	OSJAP11G00420	310Helix	0.0184049
br3	OSJAP11G00420	AlphaHelix	0.625767
br3	OSJAP11G00420	Bridge	0.0122699
br3	OSJAP11G00420	Coil	0.174847
br3	OSJAP11G00420	Strand	0.0306748
br3	OSJAP11G00420	Turn	0.138037
br3	OSJAP11G00430	310Helix	0.0128755
br3	OSJAP11G00430	AlphaHelix	0.360515
br3	OSJAP11G00430	Coil	0.218884
br3	OSJAP11G00430	Strand	0.261803
br3	OSJAP11G00430	Turn	0.145923
br3	OSJAP11G00660	310Helix	0.031746
br3	OSJAP11G00660	AlphaHelix	0.0652557
br3	OSJAP11G00660	Bridge	0.015873
br3	OSJAP11G00660	Coil	0.229277
br3	OSJAP11G00660	Strand	0.377425
br3	OSJAP11G00660	Turn	0.280423
br3	OSJAP11G00710	310Helix	0.0190275
br3	OSJAP11G00710	AlphaHelix	0.359408
br3	OSJAP11G00710	Bridge	0.00211416
br3	OSJAP11G00710	Coil	0.334038
br3	OSJAP11G00710	Strand	0.0845666
br3	OSJAP11G00710	Turn	0.200846
br3	OSJAP11G01100	310Helix	0.0305466
br3	OSJAP11G01100	AlphaHelix	0.249196
br3	OSJAP11G01100	Bridge	0.00482315
br3	OSJAP11G01100	Coil	0.409968
br3	OSJAP11G01100	Strand	0.131833
br3	OSJAP11G01100	Turn	0.173633
br3	OSJAP11G01640	310Helix	0.0357569
br3	OSJAP11G01640	AlphaHelix	0.545888
br3	OSJAP11G01640	Bridge	0.00238379
br3	OSJAP11G01640	Coil	0.189511
br3	OSJAP11G01640	Strand	0.0965435
br3	OSJAP11G01640	Turn	0.129917
br3	OSJAP11G02120	310Helix	0.0242424
br3	OSJAP11G02120	AlphaHelix	0.757576
br3	OSJAP11G02120	Coil	0.121212
br3	OSJAP11G02120	Turn	0.0969697
br3	OSJAP11G02230	310Helix	0.0201342
br3	OSJAP11G02230	AlphaHelix	0.191275
br3	OSJAP11G02230	Coil	0.379195
br3	OSJAP11G02230	Strand	0.201342
br3	OSJAP11G02230	Turn	0.208054
br3	OSJAP11G02340	310Helix	0.026393
br3	OSJAP11G02340	AlphaHelix	0.331378
br3	OSJAP11G02340	Bridge	0.00879765
br3	OSJAP11G02340	Coil	0.231672
br3	OSJAP11G02340	Strand	0.16129
br3	OSJAP11G02340	Turn	0.240469
br3	OSJAP11G03860	AlphaHelix	0.217822
br3	OSJAP11G03860	Coil	0.539604
br3	OSJAP11G03860	Turn	0.242574
br3	OSJAP11G05090	310Helix	0.0498688
br3	OSJAP11G05090	AlphaHelix	0.435696
br3	OSJAP11G05090	Bridge	0.00262467
br3	OSJAP11G05090	Coil	0.154856
br3	OSJAP11G05090	Strand	0.125984
br3	OSJAP11G05090	Turn	0.230971
br3	OSJAP11G06990	310Helix	0.00893997
br3	OSJAP11G06990	AlphaHelix	0.47765
br3	OSJAP11G06990	Bridge	0.0063857
br3	OSJAP11G06990	Coil	0.209451
br3	OSJAP11G06990	Strand	0.0727969
br3	OSJAP11G06990	Turn	0.224777
br3	OSJAP11G11320	310Helix	0.0387931
br3	OSJAP11G11320	AlphaHelix	0.228448
br3	OSJAP11G11320	Coil	0.590517
br3	OSJAP11G11320	Turn	0.142241
br3	OSJAP11G13300	AlphaHelix	0.491525
br3	OSJAP11G13300	Coil	0.338983
br3	OSJAP11G13300	Turn	0.169492
br3	OSJAP11G15620	AlphaHelix	0.452555
br3	OSJAP11G15620	Coil	0.343066
br3	OSJAP11G15620	Turn	0.20438
br3	OSJAP11G15960	AlphaHelix	0.129032
br3	OSJAP11G15960	Coil	0.701613
br3	OSJAP11G15960	Turn	0.169355
br3	OSJAP11G16900	310Helix	0.0216606
br3	OSJAP11G16900	AlphaHelix	0.0505415
br3	OSJAP11G16900	Coil	0.534296
br3	OSJAP11G16900	Strand	0.238267
br3	OSJAP11G16900	Turn	0.155235
br3	OSJAP11G18260	310Helix	0.0368098
br3	OSJAP11G18260	AlphaHelix	0.380368
br3	OSJAP11G18260	Coil	0.417178
br3	OSJAP11G18260	Strand	0.0736196
br3	OSJAP11G18260	Turn	0.0920245
br3	OSJAP11G19110	AlphaHelix	0.38835
br3	OSJAP11G19110	Coil	0.320388
br3	OSJAP11G19110	Turn	0.291262
br3	OSJAP11G19300	AlphaHelix	0.882353
br3	OSJAP11G19300	Coil	0.117647
br3	OSJAP12G00210	310Helix	0.024024
br3	OSJAP12G00210	AlphaHelix	0.62012
br3	OSJAP12G00210	Coil	0.244745
br3	OSJAP12G00210	Strand	0.015015
br3	OSJAP12G00210	Turn	0.0960961
br3	OSJAP12G00330	310Helix	0.0316159
br3	OSJAP12G00330	AlphaHelix	0.572014
br3	OSJAP12G00330	Bridge	0.00117096
br3	OSJAP12G00330	Coil	0.147541
br3	OSJAP12G00330	Strand	0.110656
br3	OSJAP12G00330	Turn	0.137002
br3	OSJAP12G01110	310Helix	0.0176471
br3	OSJAP12G01110	AlphaHelix	0.288235
br3	OSJAP12G01110	Bridge	0.0117647
br3	OSJAP12G01110	Coil	0.329412
br3	OSJAP12G01110	Strand	0.0941176
br3	OSJAP12G01110	Turn	0.258824
br3	OSJAP12G01560	310Helix	0.0106061
br3	OSJAP12G01560	AlphaHelix	0.428788
br3	OSJAP12G01560	Coil	0.362121
br3	OSJAP12G01560	Strand	0.0924242
br3	OSJAP12G01560	Turn	0.106061
br3	OSJAP12G01660	310Helix	0.0487805
br3	OSJAP12G01660	AlphaHelix	0.303769
br3	OSJAP12G01660	Bridge	0.0221729
br3	OSJAP12G01660	Coil	0.21286
br3	OSJAP12G01660	Strand	0.206208
br3	OSJAP12G01660	Turn	0.206208
br3	OSJAP12G01820	310Helix	0.0651042
br3	OSJAP12G01820	AlphaHelix	0.416667
br3	OSJAP12G01820	Bridge	0.00260417
br3	OSJAP12G01820	Coil	0.161458
br3	OSJAP12G01820	Strand	0.210938
br3	OSJAP12G01820	Turn	0.143229
br3	OSJAP12G03000	AlphaHelix	0.311558
br3	OSJAP12G03000	Bridge	0.0301508
br3	OSJAP12G03000	Coil	0.211055
br3	OSJAP12G03000	Strand	0.125628
br3	OSJAP12G03000	Turn	0.321608
br3	OSJAP12G03030	310Helix	0.0171429
br3	OSJAP12G03030	AlphaHelix	0.334286
br3	OSJAP12G03030	Bridge	0.0171429
br3	OSJAP12G03030	Coil	0.428571
br3	OSJAP12G03030	Strand	0.0657143
br3	OSJAP12G03030	Turn	0.137143
br3	OSJAP12G05130	AlphaHelix	0.137363
br3	OSJAP12G05130	Bridge	0.00549451
br3	OSJAP12G05130	Coil	0.318681
br3	OSJAP12G05130	Strand	0.236264
br3	OSJAP12G05130	Turn	0.302198
br3	OSJAP12G05580	AlphaHelix	0.683333
br3	OSJAP12G05580	Coil	0.2375
br3	OSJAP12G05580	Turn	0.0791667
br3	OSJAP12G11110	AlphaHelix	0.700258
br3	OSJAP12G11110	Coil	0.129199
br3	OSJAP12G11110	Strand	0.0413437
br3	OSJAP12G11110	Turn	0.129199
br3	OSJAP12G12070	310Helix	0.0178571
br3	OSJAP12G12070	AlphaHelix	0.345238
br3	OSJAP12G12070	Bridge	0.0119048
br3	OSJAP12G12070	Coil	0.446429
br3	OSJAP12G12070	Turn	0.178571
br3	OSJAP12G13650	310Helix	0.0572917
br3	OSJAP12G13650	AlphaHelix	0.112847
br3	OSJAP12G13650	Bridge	0.00694444
br3	OSJAP12G13650	Coil	0.25
br3	OSJAP12G13650	Strand	0.335069
br3	OSJAP12G13650	Turn	0.237847
br3	OSJAP12G15080	310Helix	0.0338266
br3	OSJAP12G15080	AlphaHelix	0.386892
br3	OSJAP12G15080	Bridge	0.00422833
br3	OSJAP12G15080	Coil	0.243129
br3	OSJAP12G15080	Strand	0.173362
br3	OSJAP12G15080	Turn	0.158562
br3	OSJAP12G15110	310Helix	0.0365854
br3	OSJAP12G15110	Coil	0.853659
br3	OSJAP12G15110	Turn	0.109756
br3	OSJAP12G22250	310Helix	0.0149701
br3	OSJAP12G22250	AlphaHelix	0.146707
br3	OSJAP12G22250	Bridge	0.00598802
br3	OSJAP12G22250	Coil	0.338323
br3	OSJAP12G22250	Strand	0.302395
br3	OSJAP12G22250	Turn	0.191617
br3	OSJAP12G23130	310Helix	0.0190174
br3	OSJAP12G23130	AlphaHelix	0.14897
br3	OSJAP12G23130	Coil	0.274168
br3	OSJAP12G23130	Strand	0.326466
br3	OSJAP12G23130	Turn	0.231379
br3	OSJAP12G23700	310Helix	0.00753769
br3	OSJAP12G23700	AlphaHelix	0.379397
br3	OSJAP12G23700	Bridge	0.00251256
br3	OSJAP12G23700	Coil	0.226131
br3	OSJAP12G23700	Strand	0.198492
br3	OSJAP12G23700	Turn	0.18593
br3	OSJAP12G24330	310Helix	0.0533881
br3	OSJAP12G24330	AlphaHelix	0.361396
br3	OSJAP12G24330	Bridge	0.00821355
br3	OSJAP12G24330	Coil	0.301848
br3	OSJAP12G24330	Strand	0.13963
br3	OSJAP12G24330	Turn	0.135524
br3	Osjap01g19010	AlphaHelix	0.22093
br3	Osjap01g19010	Bridge	0.0116279
br3	Osjap01g19010	Coil	0.651163
br3	Osjap01g19010	Turn	0.116279
br3	Osjap01g21070	310Helix	0.0320924
br3	Osjap01g21070	AlphaHelix	0.740693
br3	Osjap01g21070	Coil	0.107831
br3	Osjap01g21070	Strand	0.012837
br3	Osjap01g21070	Turn	0.106547
br3	Osjap01g33850	AlphaHelix	0.273109
br3	Osjap01g33850	Coil	0.394958
br3	Osjap01g33850	Turn	0.331933
br3	Osjap01g39680	AlphaHelix	0.125
br3	Osjap01g39680	Coil	0.722826
br3	Osjap01g39680	Turn	0.152174
br3	Osjap02g03880	310Helix	0.0116732
br3	Osjap02g03880	AlphaHelix	0.291829
br3	Osjap02g03880	Bridge	0.00194553
br3	Osjap02g03880	Coil	0.476654
br3	Osjap02g03880	Strand	0.0505837
br3	Osjap02g03880	Turn	0.167315
br3	Osjap03g12730	310Helix	0.0139535
br3	Osjap03g12730	AlphaHelix	0.539535
br3	Osjap03g12730	Coil	0.344186
br3	Osjap03g12730	Turn	0.102326
br3	Osjap03g21720	310Helix	0.0538462
br3	Osjap03g21720	AlphaHelix	0.0615385
br3	Osjap03g21720	Coil	0.215385
br3	Osjap03g21720	Strand	0.453846
br3	Osjap03g21720	Turn	0.215385
br3	Osjap03g28300	AlphaHelix	0.251748
br3	Osjap03g28300	Coil	0.643357
br3	Osjap03g28300	Turn	0.104895
br3	Osjap03g45070	310Helix	0.0145631
br3	Osjap03g45070	AlphaHelix	0.631068
br3	Osjap03g45070	Bridge	0.00485437
br3	Osjap03g45070	Coil	0.160194
br3	Osjap03g45070	Strand	0.131068
br3	Osjap03g45070	Turn	0.0582524
br3	Osjap04g00820	310Helix	0.0143541
br3	Osjap04g00820	AlphaHelix	0.382775
br3	Osjap04g00820	Coil	0.464115
br3	Osjap04g00820	Strand	0.0382775
br3	Osjap04g00820	Turn	0.100478
br3	Osjap04g09440	310Helix	0.0204082
br3	Osjap04g09440	AlphaHelix	0.564626
br3	Osjap04g09440	Bridge	0.0272109
br3	Osjap04g09440	Coil	0.190476
br3	Osjap04g09440	Turn	0.197279
br3	Osjap04g11550	AlphaHelix	0.481481
br3	Osjap04g11550	Coil	0.240741
br3	Osjap04g11550	Turn	0.277778
br3	Osjap04g35010	AlphaHelix	0.0627063
br3	Osjap04g35010	Coil	0.848185
br3	Osjap04g35010	Turn	0.0891089
br3	Osjap06g01480	310Helix	0.0218978
br3	Osjap06g01480	AlphaHelix	0.408759
br3	Osjap06g01480	Bridge	0.00729927
br3	Osjap06g01480	Coil	0.164234
br3	Osjap06g01480	Strand	0.211679
br3	Osjap06g01480	Turn	0.186131
br3	Osjap06g23230	AlphaHelix	0.435374
br3	Osjap06g23230	Coil	0.496599
br3	Osjap06g23230	Turn	0.0680272
br3	Osjap06g29680	310Helix	0.0725806
br3	Osjap06g29680	AlphaHelix	0.177419
br3	Osjap06g29680	Bridge	0.0403226
br3	Osjap06g29680	Coil	0.193548
br3	Osjap06g29680	Strand	0.217742
br3	Osjap06g29680	Turn	0.298387
br3	Osjap07g03140	AlphaHelix	0.59507
br3	Osjap07g03140	Coil	0.309859
br3	Osjap07g03140	Turn	0.0950704
br3	Osjap09g03300	310Helix	0.0181818
br3	Osjap09g03300	AlphaHelix	0.587879
br3	Osjap09g03300	Coil	0.206061
br3	Osjap09g03300	Strand	0.0727273
br3	Osjap09g03300	Turn	0.115152
br3	Osjap10g04100	AlphaHelix	0.278351
br3	Osjap10g04100	Coil	0.43299
br3	Osjap10g04100	Turn	0.28866
br3	Osjap11g08660	AlphaHelix	0.0429448
br3	Osjap11g08660	Coil	0.831288
br3	Osjap11g08660	Strand	0.0490798
br3	Osjap11g08660	Turn	0.0766871
br3	Osjap11g15420	310Helix	0.0141509
br3	Osjap11g15420	AlphaHelix	0.731132
br3	Osjap11g15420	Coil	0.160377
br3	Osjap11g15420	Turn	0.0943396
br3	Osjap11g18440	310Helix	0.0202703
br3	Osjap11g18440	AlphaHelix	0.432432
br3	Osjap11g18440	Coil	0.331081
br3	Osjap11g18440	Strand	0.108108
br3	Osjap11g18440	Turn	0.108108
br3	Osjap11g18950	AlphaHelix	0.163399
br3	Osjap11g18950	Bridge	0.0130719
br3	Osjap11g18950	Coil	0.418301
br3	Osjap11g18950	Strand	0.0522876
br3	Osjap11g18950	Turn	0.352941
br3	Osjap12g11360	AlphaHelix	0.148148
br3	Osjap12g11360	Coil	0.518519
br3	Osjap12g11360	Turn	0.333333
br4	OSJAP01G00110	AlphaHelix	0.0923077
br4	OSJAP01G00110	Coil	0.415385
br4	OSJAP01G00110	Strand	0.161538
br4	OSJAP01G00110	Turn	0.330769
br4	OSJAP01G03990	310Helix	0.023166
br4	OSJAP01G03990	AlphaHelix	0.262548
br4	OSJAP01G03990	Bridge	0.00772201
br4	OSJAP01G03990	Coil	0.343629
br4	OSJAP01G03990	Strand	0.169884
br4	OSJAP01G03990	Turn	0.19305
br4	OSJAP01G15550	310Helix	0.0810811
br4	OSJAP01G15550	AlphaHelix	0.391892
br4	OSJAP01G15550	Coil	0.283784
br4	OSJAP01G15550	Strand	0.108108
br4	OSJAP01G15550	Turn	0.135135
br4	OSJAP01G15760	310Helix	0.0594059
br4	OSJAP01G15760	AlphaHelix	0.217822
br4	OSJAP01G15760	Bridge	0.00990099
br4	OSJAP01G15760	Coil	0.207921
br4	OSJAP01G15760	Strand	0.445545
br4	OSJAP01G15760	Turn	0.0594059
br4	OSJAP01G15880	310Helix	0.0774194
br4	OSJAP01G15880	AlphaHelix	0.0774194
br4	OSJAP01G15880	Bridge	0.0258065
br4	OSJAP01G15880	Coil	0.296774
br4	OSJAP01G15880	Strand	0.270968
br4	OSJAP01G15880	Turn	0.251613
br4	OSJAP01G16350	AlphaHelix	0.0846154
br4	OSJAP01G16350	Coil	0.584615
br4	OSJAP01G16350	Turn	0.330769
br4	OSJAP01G18740	310Helix	0.0138568
br4	OSJAP01G18740	AlphaHelix	0.140878
br4	OSJAP01G18740	Bridge	0.0115473
br4	OSJAP01G18740	Coil	0.212471
br4	OSJAP01G18740	Strand	0.351039
br4	OSJAP01G18740	Turn	0.270208
br4	OSJAP01G19450	310Helix	0.00900901
br4	OSJAP01G19450	AlphaHelix	0.135135
br4	OSJAP01G19450	Bridge	0.015015
br4	OSJAP01G19450	Coil	0.474474
br4	OSJAP01G19450	Strand	0.18018
br4	OSJAP01G19450	Turn	0.186186
br4	OSJAP01G20620	310Helix	0.148976
br4	OSJAP01G20620	AlphaHelix	0.0372439
br4	OSJAP01G20620	Bridge	0.0428305
br4	OSJAP01G20620	Coil	0.273743
br4	OSJAP01G20620	Strand	0.171322
br4	OSJAP01G20620	Turn	0.325885
br4	OSJAP01G23720	AlphaHelix	0.632
br4	OSJAP01G23720	Coil	0.208
br4	OSJAP01G23720	Turn	0.16
br4	OSJAP01G32920	AlphaHelix	0.27551
br4	OSJAP01G32920	Bridge	0.0102041
br4	OSJAP01G32920	Coil	0.214286
br4	OSJAP01G32920	Strand	0.341837
br4	OSJAP01G32920	Turn	0.158163
br4	OSJAP01G38840	AlphaHelix	0.56962
br4	OSJAP01G38840	Coil	0.341772
br4	OSJAP01G38840	Turn	0.0886076
br4	OSJAP01G42520	310Helix	0.0415512
br4	OSJAP01G42520	AlphaHelix	0.229917
br4	OSJAP01G42520	Bridge	0.0166205
br4	OSJAP01G42520	Coil	0.160665
br4	OSJAP01G42520	Strand	0.315789
br4	OSJAP01G42520	Turn	0.235457
br4	OSJAP01G48640	AlphaHelix	0.161905
br4	OSJAP01G48640	Bridge	0.0190476
br4	OSJAP01G48640	Coil	0.142857
br4	OSJAP01G48640	Strand	0.32381
br4	OSJAP01G48640	Turn	0.352381
br4	OSJAP01G52100	310Helix	0.0183486
br4	OSJAP01G52100	AlphaHelix	0.41896
br4	OSJAP01G52100	Bridge	0.00611621
br4	OSJAP01G52100	Coil	0.204893
br4	OSJAP01G52100	Strand	0.131498
br4	OSJAP01G52100	Turn	0.220183
br4	OSJAP02G02670	310Helix	0.0580475
br4	OSJAP02G02670	AlphaHelix	0.0738786
br4	OSJAP02G02670	Bridge	0.00263852
br4	OSJAP02G02670	Coil	0.16095
br4	OSJAP02G02670	Strand	0.416887
br4	OSJAP02G02670	Turn	0.287599
br4	OSJAP02G03140	310Helix	0.038961
br4	OSJAP02G03140	AlphaHelix	0.337662
br4	OSJAP02G03140	Coil	0.454545
br4	OSJAP02G03140	Turn	0.168831
br4	OSJAP02G03620	310Helix	0.0446927
br4	OSJAP02G03620	Bridge	0.00558659
br4	OSJAP02G03620	Coil	0.203911
br4	OSJAP02G03620	Strand	0.49162
br4	OSJAP02G03620	Turn	0.25419
br4	OSJAP02G04420	310Helix	0.11822
br4	OSJAP02G04420	AlphaHelix	0.100139
br4	OSJAP02G04420	Bridge	0.0319889
br4	OSJAP02G04420	Coil	0.272601
br4	OSJAP02G04420	Strand	0.139082
br4	OSJAP02G04420	Turn	0.337969
br4	OSJAP02G05830	AlphaHelix	0.276596
br4	OSJAP02G05830	Coil	0.319149
br4	OSJAP02G05830	Strand	0.180851
br4	OSJAP02G05830	Turn	0.223404
br4	OSJAP02G05920	AlphaHelix	0.371681
br4	OSJAP02G05920	Coil	0.60177
br4	OSJAP02G05920	Turn	0.0265487
br4	OSJAP02G06900	310Helix	0.0136187
br4	OSJAP02G06900	AlphaHelix	0.548638
br4	OSJAP02G06900	Bridge	0.00583658
br4	OSJAP02G06900	Coil	0.159533
br4	OSJAP02G06900	Strand	0.0953307
br4	OSJAP02G06900	Turn	0.177043
br4	OSJAP02G10120	310Helix	0.0367816
br4	OSJAP02G10120	AlphaHelix	0.597701
br4	OSJAP02G10120	Coil	0.266667
br4	OSJAP02G10120	Turn	0.0988506
br4	OSJAP02G12810	310Helix	0.0215827
br4	OSJAP02G12810	AlphaHelix	0.0359712
br4	OSJAP02G12810	Bridge	0.0143885
br4	OSJAP02G12810	Coil	0.276978
br4	OSJAP02G12810	Strand	0.345324
br4	OSJAP02G12810	Turn	0.305755
br4	OSJAP02G13010	310Helix	0.03125
br4	OSJAP02G13010	AlphaHelix	0.289062
br4	OSJAP02G13010	Bridge	0.0182292
br4	OSJAP02G13010	Coil	0.21875
br4	OSJAP02G13010	Strand	0.221354
br4	OSJAP02G13010	Turn	0.221354
br4	OSJAP02G15010	AlphaHelix	0.598131
br4	OSJAP02G15010	Coil	0.383178
br4	OSJAP02G15010	Turn	0.0186916
br4	OSJAP02G15170	310Helix	0.0114943
br4	OSJAP02G15170	AlphaHelix	0.203065
br4	OSJAP02G15170	Bridge	0.00766284
br4	OSJAP02G15170	Coil	0.206897
br4	OSJAP02G15170	Strand	0.337165
br4	OSJAP02G15170	Turn	0.233716
br4	OSJAP02G21060	AlphaHelix	0.158273
br4	OSJAP02G21060	Coil	0.395683
br4	OSJAP02G21060	Strand	0.122302
br4	OSJAP02G21060	Turn	0.323741
br4	OSJAP02G21640	310Helix	0.0344828
br4	OSJAP02G21640	AlphaHelix	0.16092
br4	OSJAP02G21640	Bridge	0.0114943
br4	OSJAP02G21640	Coil	0.37931
br4	OSJAP02G21640	Strand	0.252874
br4	OSJAP02G21640	Turn	0.16092
br4	OSJAP02G22860	310Helix	0.0316206
br4	OSJAP02G22860	AlphaHelix	0.278656
br4	OSJAP02G22860	Bridge	0.013834
br4	OSJAP02G22860	Coil	0.391304
br4	OSJAP02G22860	Strand	0.0968379
br4	OSJAP02G22860	Turn	0.187747
br4	OSJAP02G32840	AlphaHelix	0.622776
br4	OSJAP02G32840	Coil	0.270463
br4	OSJAP02G32840	Strand	0.00711744
br4	OSJAP02G32840	Turn	0.0996441
br4	OSJAP02G40340	310Helix	0.0179028
br4	OSJAP02G40340	AlphaHelix	0.475703
br4	OSJAP02G40340	Coil	0.294118
br4	OSJAP02G40340	Strand	0.056266
br4	OSJAP02G40340	Turn	0.15601
br4	OSJAP02G40950	310Helix	0.0177515
br4	OSJAP02G40950	AlphaHelix	0.381657
br4	OSJAP02G40950	Bridge	0.00591716
br4	OSJAP02G40950	Coil	0.215976
br4	OSJAP02G40950	Strand	0.159763
br4	OSJAP02G40950	Turn	0.218935
br4	OSJAP03G00150	AlphaHelix	0.410959
br4	OSJAP03G00150	Coil	0.246575
br4	OSJAP03G00150	Strand	0.123288
br4	OSJAP03G00150	Turn	0.219178
br4	OSJAP03G04180	310Helix	0.05625
br4	OSJAP03G04180	AlphaHelix	0.325
br4	OSJAP03G04180	Coil	0.38125
br4	OSJAP03G04180	Strand	0.11875
br4	OSJAP03G04180	Turn	0.11875
br4	OSJAP03G06470	310Helix	0.0199336
br4	OSJAP03G06470	AlphaHelix	0.372093
br4	OSJAP03G06470	Bridge	0.0166113
br4	OSJAP03G06470	Coil	0.192691
br4	OSJAP03G06470	Strand	0.0996678
br4	OSJAP03G06470	Turn	0.299003
br4	OSJAP03G11070	AlphaHelix	0.42268
br4	OSJAP03G11070	Bridge	0.0206186
br4	OSJAP03G11070	Coil	0.360825
br4	OSJAP03G11070	Turn	0.195876
br4	OSJAP03G17890	310Helix	0.0641509
br4	OSJAP03G17890	AlphaHelix	0.464151
br4	OSJAP03G17890	Coil	0.177358
br4	OSJAP03G17890	Strand	0.135849
br4	OSJAP03G17890	Turn	0.158491
br4	OSJAP03G17910	310Helix	0.0288462
br4	OSJAP03G17910	AlphaHelix	0.625
br4	OSJAP03G17910	Coil	0.235577
br4	OSJAP03G17910	Strand	0.0288462
br4	OSJAP03G17910	Turn	0.0817308
br4	OSJAP03G20100	310Helix	0.05
br4	OSJAP03G20100	AlphaHelix	0.411765
br4	OSJAP03G20100	Bridge	0.0352941
br4	OSJAP03G20100	Coil	0.232353
br4	OSJAP03G20100	Strand	0.0176471
br4	OSJAP03G20100	Turn	0.252941
br4	OSJAP03G22980	310Helix	0.0233463
br4	OSJAP03G22980	AlphaHelix	0.0311284
br4	OSJAP03G22980	Bridge	0.0155642
br4	OSJAP03G22980	Coil	0.326848
br4	OSJAP03G22980	Strand	0.299611
br4	OSJAP03G22980	Turn	0.303502
br4	OSJAP03G23090	AlphaHelix	0.532895
br4	OSJAP03G23090	Coil	0.355263
br4	OSJAP03G23090	Strand	0.0657895
br4	OSJAP03G23090	Turn	0.0460526
br4	OSJAP03G23410	AlphaHelix	0.5
br4	OSJAP03G23410	Coil	0.34058
br4	OSJAP03G23410	Turn	0.15942
br4	OSJAP03G25630	AlphaHelix	0.102564
br4	OSJAP03G25630	Coil	0.705128
br4	OSJAP03G25630	Turn	0.192308
br4	OSJAP03G25890	310Helix	0.0525657
br4	OSJAP03G25890	AlphaHelix	0.59199
br4	OSJAP03G25890	Bridge	0.00500626
br4	OSJAP03G25890	Coil	0.165207
br4	OSJAP03G25890	Strand	0.0763454
br4	OSJAP03G25890	Turn	0.108886
br4	OSJAP03G26080	AlphaHelix	0.326241
br4	OSJAP03G26080	Coil	0.560284
br4	OSJAP03G26080	Turn	0.113475
br4	OSJAP03G26140	310Helix	0.0291262
br4	OSJAP03G26140	AlphaHelix	0.631068
br4	OSJAP03G26140	Coil	0.228155
br4	OSJAP03G26140	Strand	0.0291262
br4	OSJAP03G26140	Turn	0.0825243
br4	OSJAP03G27910	310Helix	0.0332103
br4	OSJAP03G27910	AlphaHelix	0.228782
br4	OSJAP03G27910	Bridge	0.00738007
br4	OSJAP03G27910	Coil	0.243542
br4	OSJAP03G27910	Strand	0.313653
br4	OSJAP03G27910	Turn	0.173432
br4	OSJAP03G29400	310Helix	0.0526316
br4	OSJAP03G29400	Coil	0.849624
br4	OSJAP03G29400	Turn	0.0977444
br4	OSJAP03G32670	310Helix	0.0410959
br4	OSJAP03G32670	AlphaHelix	0.525114
br4	OSJAP03G32670	Bridge	0.00913242
br4	OSJAP03G32670	Coil	0.305936
br4	OSJAP03G32670	Turn	0.118721
br4	OSJAP03G39520	AlphaHelix	0.0650407
br4	OSJAP03G39520	Coil	0.373984
br4	OSJAP03G39520	Strand	0.406504
br4	OSJAP03G39520	Turn	0.154472
br4	OSJAP03G40110	AlphaHelix	0.208955
br4	OSJAP03G40110	Coil	0.619403
br4	OSJAP03G40110	Strand	0.0671642
br4	OSJAP03G40110	Turn	0.104478
br4	OSJAP03G41030	310Helix	0.0153846
br4	OSJAP03G41030	AlphaHelix	0.605128
br4	OSJAP03G41030	Bridge	0.0102564
br4	OSJAP03G41030	Coil	0.287179
br4	OSJAP03G41030	Turn	0.0820513
br4	OSJAP03G42560	AlphaHelix	0.346939
br4	OSJAP03G42560	Bridge	0.0102041
br4	OSJAP03G42560	Coil	0.27551
br4	OSJAP03G42560	Strand	0.0612245
br4	OSJAP03G42560	Turn	0.306122
br4	OSJAP03G44580	AlphaHelix	0.31
br4	OSJAP03G44580	Coil	0.383333
br4	OSJAP03G44580	Strand	0.0866667
br4	OSJAP03G44580	Turn	0.22
br4	OSJAP04G00020	310Helix	0.0416667
br4	OSJAP04G00020	Coil	0.569444
br4	OSJAP04G00020	Strand	0.194444
br4	OSJAP04G00020	Turn	0.194444
br4	OSJAP04G01050	310Helix	0.048913
br4	OSJAP04G01050	AlphaHelix	0.627717
br4	OSJAP04G01050	Coil	0.160326
br4	OSJAP04G01050	Turn	0.163043
br4	OSJAP04G01350	AlphaHelix	0.494253
br4	OSJAP04G01350	Coil	0.413793
br4	OSJAP04G01350	Turn	0.091954
br4	OSJAP04G04060	310Helix	0.0189873
br4	OSJAP04G04060	AlphaHelix	0.417722
br4	OSJAP04G04060	Bridge	0.00632911
br4	OSJAP04G04060	Coil	0.148734
br4	OSJAP04G04060	Strand	0.148734
br4	OSJAP04G04060	Turn	0.259494
br4	OSJAP04G05340	AlphaHelix	0.0483871
br4	OSJAP04G05340	Coil	0.467742
br4	OSJAP04G05340	Strand	0.284946
br4	OSJAP04G05340	Turn	0.198925
br4	OSJAP04G06660	AlphaHelix	0.553672
br4	OSJAP04G06660	Bridge	0.0112994
br4	OSJAP04G06660	Coil	0.163842
br4	OSJAP04G06660	Strand	0.0734463
br4	OSJAP04G06660	Turn	0.19774
br4	OSJAP04G07280	310Helix	0.0271493
br4	OSJAP04G07280	AlphaHelix	0.81448
br4	OSJAP04G07280	Coil	0.0542986
br4	OSJAP04G07280	Strand	0.0180995
br4	OSJAP04G07280	Turn	0.0859729
br4	OSJAP04G07450	AlphaHelix	0.291667
br4	OSJAP04G07450	Coil	0.590278
br4	OSJAP04G07450	Turn	0.118056
br4	OSJAP04G07550	310Helix	0.0377907
br4	OSJAP04G07550	AlphaHelix	0.718023
br4	OSJAP04G07550	Bridge	0.00581395
br4	OSJAP04G07550	Coil	0.151163
br4	OSJAP04G07550	Turn	0.0872093
br4	OSJAP04G07860	AlphaHelix	0.278481
br4	OSJAP04G07860	Coil	0.518987
br4	OSJAP04G07860	Turn	0.202532
br4	OSJAP04G07950	310Helix	0.0505051
br4	OSJAP04G07950	AlphaHelix	0.525253
br4	OSJAP04G07950	Bridge	0.010101
br4	OSJAP04G07950	Coil	0.30303
br4	OSJAP04G07950	Turn	0.111111
br4	OSJAP04G08400	310Helix	0.0254237
br4	OSJAP04G08400	Coil	0.771186
br4	OSJAP04G08400	Turn	0.20339
br4	OSJAP04G11430	Bridge	0.0173913
br4	OSJAP04G11430	Coil	0.817391
br4	OSJAP04G11430	Turn	0.165217
br4	OSJAP04G13510	310Helix	0.0222222
br4	OSJAP04G13510	AlphaHelix	0.414815
br4	OSJAP04G13510	Coil	0.22963
br4	OSJAP04G13510	Strand	0.125926
br4	OSJAP04G13510	Turn	0.207407
br4	OSJAP04G15710	310Helix	0.0113636
br4	OSJAP04G15710	AlphaHelix	0.502525
br4	OSJAP04G15710	Bridge	0.00505051
br4	OSJAP04G15710	Coil	0.222222
br4	OSJAP04G15710	Strand	0.0820707
br4	OSJAP04G15710	Turn	0.176768
br4	OSJAP04G21020	AlphaHelix	0.3
br4	OSJAP04G21020	Coil	0.4625
br4	OSJAP04G21020	Turn	0.2375
br4	OSJAP04G24760	310Helix	0.0454545
br4	OSJAP04G24760	AlphaHelix	0.0681818
br4	OSJAP04G24760	Bridge	0.0189394
br4	OSJAP04G24760	Coil	0.246212
br4	OSJAP04G24760	Strand	0.340909
br4	OSJAP04G24760	Turn	0.280303
br4	OSJAP04G25820	Coil	0.732877
br4	OSJAP04G25820	Strand	0.0684932
br4	OSJAP04G25820	Turn	0.19863
br4	OSJAP04G26220	310Helix	0.0283019
br4	OSJAP04G26220	AlphaHelix	0.349057
br4	OSJAP04G26220	Coil	0.235849
br4	OSJAP04G26220	Strand	0.0377358
br4	OSJAP04G26220	Turn	0.349057
br4	OSJAP04G26320	AlphaHelix	0.408163
br4	OSJAP04G26320	Coil	0.44898
br4	OSJAP04G26320	Turn	0.142857
br4	OSJAP05G02860	310Helix	0.0186335
br4	OSJAP05G02860	AlphaHelix	0.496894
br4	OSJAP05G02860	Coil	0.322981
br4	OSJAP05G02860	Turn	0.161491
br4	OSJAP05G04510	310Helix	0.0967742
br4	OSJAP05G04510	AlphaHelix	0.0774194
br4	OSJAP05G04510	Bridge	0.0258065
br4	OSJAP05G04510	Coil	0.303226
br4	OSJAP05G04510	Strand	0.277419
br4	OSJAP05G04510	Turn	0.219355
br4	OSJAP05G04970	310Helix	0.0336239
br4	OSJAP05G04970	AlphaHelix	0.215442
br4	OSJAP05G04970	Bridge	0.00622665
br4	OSJAP05G04970	Coil	0.160648
br4	OSJAP05G04970	Strand	0.300125
br4	OSJAP05G04970	Turn	0.283935
br4	OSJAP05G05020	310Helix	0.0235849
br4	OSJAP05G05020	AlphaHelix	0.665094
br4	OSJAP05G05020	Bridge	0.00943396
br4	OSJAP05G05020	Coil	0.20283
br4	OSJAP05G05020	Turn	0.0990566
br4	OSJAP05G05360	AlphaHelix	0.537396
br4	OSJAP05G05360	Bridge	0.00277008
br4	OSJAP05G05360	Coil	0.364266
br4	OSJAP05G05360	Strand	0.0193906
br4	OSJAP05G05360	Turn	0.0761773
br4	OSJAP05G08010	310Helix	0.0627615
br4	OSJAP05G08010	AlphaHelix	0.225941
br4	OSJAP05G08010	Coil	0.225941
br4	OSJAP05G08010	Strand	0.297071
br4	OSJAP05G08010	Turn	0.188285
br4	OSJAP05G08660	AlphaHelix	0.0869565
br4	OSJAP05G08660	Coil	0.901186
br4	OSJAP05G08660	Turn	0.0118577
br4	OSJAP05G09460	310Helix	0.0135135
br4	OSJAP05G09460	AlphaHelix	0.558559
br4	OSJAP05G09460	Bridge	0.0045045
br4	OSJAP05G09460	Coil	0.207207
br4	OSJAP05G09460	Strand	0.0427928
br4	OSJAP05G09460	Turn	0.173423
br4	OSJAP05G12240	310Helix	0.023622
br4	OSJAP05G12240	AlphaHelix	0.192913
br4	OSJAP05G12240	Coil	0.377953
br4	OSJAP05G12240	Strand	0.114173
br4	OSJAP05G12240	Turn	0.291339
br4	OSJAP05G12810	310Helix	0.048218
br4	OSJAP05G12810	AlphaHelix	0.238994
br4	OSJAP05G12810	Bridge	0.00838574
br4	OSJAP05G12810	Coil	0.215933
br4	OSJAP05G12810	Strand	0.230608
br4	OSJAP05G12810	Turn	0.257862
br4	OSJAP05G12950	AlphaHelix	0.268293
br4	OSJAP05G12950	Coil	0.603659
br4	OSJAP05G12950	Turn	0.128049
br4	OSJAP05G13340	310Helix	0.0247934
br4	OSJAP05G13340	AlphaHelix	0.471074
br4	OSJAP05G13340	Coil	0.280992
br4	OSJAP05G13340	Strand	0.0165289
br4	OSJAP05G13340	Turn	0.206612
br4	OSJAP05G15730	AlphaHelix	0.119816
br4	OSJAP05G15730	Coil	0.631336
br4	OSJAP05G15730	Turn	0.248848
br4	OSJAP05G15870	AlphaHelix	0.242424
br4	OSJAP05G15870	Coil	0.666667
br4	OSJAP05G15870	Turn	0.0909091
br4	OSJAP05G19980	Coil	0.891304
br4	OSJAP05G19980	Turn	0.108696
br4	OSJAP05G21350	AlphaHelix	0.331034
br4	OSJAP05G21350	Bridge	0.0137931
br4	OSJAP05G21350	Coil	0.241379
br4	OSJAP05G21350	Strand	0.17931
br4	OSJAP05G21350	Turn	0.234483
br4	OSJAP05G21780	310Helix	0.0247678
br4	OSJAP05G21780	AlphaHelix	0.377709
br4	OSJAP05G21780	Bridge	0.00154799
br4	OSJAP05G21780	Coil	0.160991
br4	OSJAP05G21780	Strand	0.27709
br4	OSJAP05G21780	Turn	0.157895
br4	OSJAP05G22100	AlphaHelix	0.21875
br4	OSJAP05G22100	Coil	0.578125
br4	OSJAP05G22100	Turn	0.203125
br4	OSJAP05G27620	310Helix	0.0288184
br4	OSJAP05G27620	AlphaHelix	0.700288
br4	OSJAP05G27620	Coil	0.149856
br4	OSJAP05G27620	Strand	0.00864553
br4	OSJAP05G27620	Turn	0.112392
br4	OSJAP05G28590	310Helix	0.0168675
br4	OSJAP05G28590	AlphaHelix	0.274699
br4	OSJAP05G28590	Coil	0.395181
br4	OSJAP05G28590	Strand	0.13494
br4	OSJAP05G28590	Turn	0.178313
br4	OSJAP05G29730	310Helix	0.0386847
br4	OSJAP05G29730	AlphaHelix	0.268859
br4	OSJAP05G29730	Bridge	0.00773694
br4	OSJAP05G29730	Coil	0.237911
br4	OSJAP05G29730	Strand	0.193424
br4	OSJAP05G29730	Turn	0.253385
br4	OSJAP06G01570	AlphaHelix	0.160221
br4	OSJAP06G01570	Coil	0.165746
br4	OSJAP06G01570	Strand	0.546961
br4	OSJAP06G01570	Turn	0.127072
br4	OSJAP06G06310	310Helix	0.04
br4	OSJAP06G06310	AlphaHelix	0.626667
br4	OSJAP06G06310	Coil	0.213333
br4	OSJAP06G06310	Turn	0.12
br4	OSJAP06G07320	AlphaHelix	0.752475
br4	OSJAP06G07320	Coil	0.138614
br4	OSJAP06G07320	Turn	0.108911
br4	OSJAP06G08070	310Helix	0.0294118
br4	OSJAP06G08070	AlphaHelix	0.485294
br4	OSJAP06G08070	Coil	0.389706
br4	OSJAP06G08070	Turn	0.0955882
br4	OSJAP06G10680	AlphaHelix	0.154639
br4	OSJAP06G10680	Coil	0.536082
br4	OSJAP06G10680	Turn	0.309278
br4	OSJAP06G11190	310Helix	0.0258621
br4	OSJAP06G11190	AlphaHelix	0.206897
br4	OSJAP06G11190	Coil	0.594828
br4	OSJAP06G11190	Turn	0.172414
br4	OSJAP06G12910	Coil	0.899371
br4	OSJAP06G12910	Turn	0.100629
br4	OSJAP06G13650	AlphaHelix	0.231343
br4	OSJAP06G13650	Coil	0.276119
br4	OSJAP06G13650	Strand	0.216418
br4	OSJAP06G13650	Turn	0.276119
br4	OSJAP06G15230	310Helix	0.0489192
br4	OSJAP06G15230	AlphaHelix	0.387941
br4	OSJAP06G15230	Bridge	0.00568828
br4	OSJAP06G15230	Coil	0.171786
br4	OSJAP06G15230	Strand	0.154721
br4	OSJAP06G15230	Turn	0.230944
br4	OSJAP06G15520	AlphaHelix	0.381579
br4	OSJAP06G15520	Coil	0.197368
br4	OSJAP06G15520	Strand	0.276316
br4	OSJAP06G15520	Turn	0.144737
br4	OSJAP06G15720	AlphaHelix	0.289157
br4	OSJAP06G15720	Coil	0.373494
br4	OSJAP06G15720	Turn	0.337349
br4	OSJAP06G15770	AlphaHelix	0.385965
br4	OSJAP06G15770	Coil	0.333333
br4	OSJAP06G15770	Strand	0.131579
br4	OSJAP06G15770	Turn	0.149123
br4	OSJAP06G15780	AlphaHelix	0.756098
br4	OSJAP06G15780	Coil	0.170732
br4	OSJAP06G15780	Turn	0.0731707
br4	OSJAP06G16560	310Helix	0.0137457
br4	OSJAP06G16560	AlphaHelix	0.319588
br4	OSJAP06G16560	Coil	0.347079
br4	OSJAP06G16560	Strand	0.175258
br4	OSJAP06G16560	Turn	0.14433
br4	OSJAP06G18600	310Helix	0.0277228
br4	OSJAP06G18600	AlphaHelix	0.524752
br4	OSJAP06G18600	Bridge	0.00990099
br4	OSJAP06G18600	Coil	0.126733
br4	OSJAP06G18600	Strand	0.0871287
br4	OSJAP06G18600	Turn	0.223762
br4	OSJAP06G22400	310Helix	0.0257732
br4	OSJAP06G22400	AlphaHelix	0.343643
br4	OSJAP06G22400	Bridge	0.00859107
br4	OSJAP06G22400	Coil	0.19244
br4	OSJAP06G22400	Strand	0.214777
br4	OSJAP06G22400	Turn	0.214777
br4	OSJAP06G23800	310Helix	0.0201342
br4	OSJAP06G23800	AlphaHelix	0.114094
br4	OSJAP06G23800	Coil	0.590604
br4	OSJAP06G23800	Turn	0.275168
br4	OSJAP06G25370	AlphaHelix	0.859155
br4	OSJAP06G25370	Coil	0.0985915
br4	OSJAP06G25370	Turn	0.0422535
br4	OSJAP06G25500	310Helix	0.0482077
br4	OSJAP06G25500	AlphaHelix	0.182942
br4	OSJAP06G25500	Bridge	0.0210136
br4	OSJAP06G25500	Coil	0.196539
br4	OSJAP06G25500	Strand	0.313968
br4	OSJAP06G25500	Turn	0.23733
br4	OSJAP06G29690	310Helix	0.027668
br4	OSJAP06G29690	AlphaHelix	0.217391
br4	OSJAP06G29690	Bridge	0.00790514
br4	OSJAP06G29690	Coil	0.241107
br4	OSJAP06G29690	Strand	0.185771
br4	OSJAP06G29690	Turn	0.320158
br4	OSJAP06G32330	310Helix	0.0245902
br4	OSJAP06G32330	AlphaHelix	0.0655738
br4	OSJAP06G32330	Bridge	0.00614754
br4	OSJAP06G32330	Coil	0.202869
br4	OSJAP06G32330	Strand	0.385246
br4	OSJAP06G32330	Turn	0.315574
br4	OSJAP06G32700	AlphaHelix	0.410959
br4	OSJAP06G32700	Coil	0.438356
br4	OSJAP06G32700	Turn	0.150685
br4	OSJAP07G01340	AlphaHelix	0.369369
br4	OSJAP07G01340	Coil	0.477477
br4	OSJAP07G01340	Turn	0.153153
br4	OSJAP07G02780	AlphaHelix	0.223684
br4	OSJAP07G02780	Coil	0.627193
br4	OSJAP07G02780	Turn	0.149123
br4	OSJAP07G03040	AlphaHelix	0.205298
br4	OSJAP07G03040	Coil	0.794702
br4	OSJAP07G07290	310Helix	0.0375
br4	OSJAP07G07290	AlphaHelix	0.0975
br4	OSJAP07G07290	Coil	0.1825
br4	OSJAP07G07290	Strand	0.4
br4	OSJAP07G07290	Turn	0.2825
br4	OSJAP07G07620	AlphaHelix	0.0805369
br4	OSJAP07G07620	Coil	0.489933
br4	OSJAP07G07620	Strand	0.228188
br4	OSJAP07G07620	Turn	0.201342
br4	OSJAP07G09380	310Helix	0.0122699
br4	OSJAP07G09380	AlphaHelix	0.0122699
br4	OSJAP07G09380	Bridge	0.0102249
br4	OSJAP07G09380	Coil	0.361963
br4	OSJAP07G09380	Strand	0.368098
br4	OSJAP07G09380	Turn	0.235174
br4	OSJAP07G09580	310Helix	0.0288462
br4	OSJAP07G09580	AlphaHelix	0.721154
br4	OSJAP07G09580	Coil	0.153846
br4	OSJAP07G09580	Turn	0.0961538
br4	OSJAP07G10730	310Helix	0.0182927
br4	OSJAP07G10730	AlphaHelix	0.0670732
br4	OSJAP07G10730	Bridge	0.00304878
br4	OSJAP07G10730	Coil	0.237805
br4	OSJAP07G10730	Strand	0.353659
br4	OSJAP07G10730	Turn	0.320122
br4	OSJAP07G11720	310Helix	0.00537634
br4	OSJAP07G11720	AlphaHelix	0.301075
br4	OSJAP07G11720	Bridge	0.00537634
br4	OSJAP07G11720	Coil	0.198925
br4	OSJAP07G11720	Strand	0.261649
br4	OSJAP07G11720	Turn	0.227599
br4	OSJAP07G13450	310Helix	0.026975
br4	OSJAP07G13450	AlphaHelix	0.576108
br4	OSJAP07G13450	Bridge	0.00385356
br4	OSJAP07G13450	Coil	0.0982659
br4	OSJAP07G13450	Strand	0.0963391
[truncated: 45,701 more rows]

## Sheet: S3
Supplementary table 3. The correlation between median values of amino acid compositions (fractions) within age group and evolutionary time (Mya) based on cor.test in R (yellow significant result p < 0.05).
Genetype	AminoAcid	R_squared	p_value	cor_coef	significant
denovo	C	0.166	0.422	0.408	no
denovo	E	0.0122	0.835	0.11	no
denovo	H	0.0786	0.59	-0.28	no
denovo	I	0.403	0.176	0.634	no
denovo	M	0.0498	0.671	0.223	no
denovo	N	0.465	0.136	0.682	no
denovo	P	0.533	0.0993	-0.73	no
denovo	Q	0.0815	0.583	0.285	no
denovo	R	0.00855	0.862	-0.0925	no
denovo	S	0.239	0.325	-0.489	no
denovo	T	0.0552	0.654	-0.235	no
denovo	V	0.466	0.135	-0.683	no
denovo	W	0.0371	0.715	0.193	no
denovo	A	0.804	0.0155	-0.896	yes
denovo	D	0.694	0.0394	0.833	yes
denovo	F	0.913	0.00289	0.956	yes
denovo	G	0.745	0.0268	-0.863	yes
denovo	K	0.712	0.0347	0.844	yes
denovo	L	0.709	0.0354	0.842	yes
denovo	Y	0.971	0.000321	0.985	yes
duplicate	C	0.117	0.507	0.342	no
duplicate	G	0.596	0.072	-0.772	no
duplicate	H	0.00351	0.911	0.0592	no
duplicate	K	0.572	0.0818	0.756	no
duplicate	M	0.0012	0.948	0.0346	no
duplicate	N	0.542	0.0951	0.736	no
duplicate	P	0.028	0.752	0.167	no
duplicate	Q	0.0118	0.838	-0.109	no
duplicate	S	0.313	0.248	-0.559	no
duplicate	T	0.652	0.052	-0.808	no
duplicate	W	0.517	0.107	-0.719	no
duplicate	A	0.87	0.00662	-0.933	yes
duplicate	D	0.994	1.54e-05	0.997	yes
duplicate	E	0.877	0.00597	0.936	yes
duplicate	F	0.903	0.00367	0.95	yes
duplicate	I	0.807	0.015	0.898	yes
duplicate	L	0.91	0.00315	0.954	yes
duplicate	R	0.846	0.00941	-0.92	yes
duplicate	V	0.892	0.00454	0.944	yes
duplicate	Y	0.816	0.0136	0.903	yes

## Sheet: S4
Supplementary table 4. Several categories based on pLDDT.
Gene	Type	SCORE	Genetype	Score-type
Osjap02g03230	high-confident	>=0.9	de novo	pLDDT
Osjap06g23520	high-confident	>=0.9	de novo	pLDDT
Osjap01g44990	high-confident	>=0.9	de novo	pLDDT
Osjap04g26070	high-confident	>=0.9	de novo	pLDDT
Osjap02g12230	high-confident	>=0.9	de novo	pLDDT
Osjap03g11250	high-confident	>=0.9	de novo	pLDDT
Osjap01g04240	confident	>=0.7	de novo	pLDDT
Osjap01g20170	confident	>=0.7	de novo	pLDDT
Osjap01g25650	confident	>=0.7	de novo	pLDDT
Osjap01g35460	confident	>=0.7	de novo	pLDDT
Osjap02g08090	confident	>=0.7	de novo	pLDDT
Osjap02g13540	confident	>=0.7	de novo	pLDDT
Osjap02g20140	confident	>=0.7	de novo	pLDDT
Osjap02g31050	confident	>=0.7	de novo	pLDDT
Osjap02g31350	confident	>=0.7	de novo	pLDDT
Osjap03g02010	confident	>=0.7	de novo	pLDDT
Osjap03g14380	confident	>=0.7	de novo	pLDDT
Osjap03g25970	confident	>=0.7	de novo	pLDDT
Osjap03g30040	confident	>=0.7	de novo	pLDDT
Osjap03g44640	confident	>=0.7	de novo	pLDDT
Osjap04g08850	confident	>=0.7	de novo	pLDDT
Osjap04g32370	confident	>=0.7	de novo	pLDDT
Osjap05g05660	confident	>=0.7	de novo	pLDDT
Osjap05g30030	confident	>=0.7	de novo	pLDDT
Osjap06g09190	confident	>=0.7	de novo	pLDDT
Osjap06g28750	confident	>=0.7	de novo	pLDDT
Osjap07g10940	confident	>=0.7	de novo	pLDDT
Osjap07g22650	confident	>=0.7	de novo	pLDDT
Osjap07g22740	confident	>=0.7	de novo	pLDDT
Osjap07g24330	confident	>=0.7	de novo	pLDDT
Osjap07g24370	confident	>=0.7	de novo	pLDDT
Osjap07g29250	confident	>=0.7	de novo	pLDDT
Osjap07g30300	confident	>=0.7	de novo	pLDDT
Osjap08g12470	confident	>=0.7	de novo	pLDDT
Osjap10g16700	confident	>=0.7	de novo	pLDDT
Osjap12g24840	confident	>=0.7	de novo	pLDDT
Osjap01g02390	low-confident	<0.7	de novo	pLDDT
Osjap01g02450	low-confident	<0.7	de novo	pLDDT
Osjap01g05680	low-confident	<0.7	de novo	pLDDT
Osjap01g07460	low-confident	<0.7	de novo	pLDDT
Osjap01g08880	low-confident	<0.7	de novo	pLDDT
Osjap01g09310	low-confident	<0.7	de novo	pLDDT
Osjap01g09610	low-confident	<0.7	de novo	pLDDT
Osjap01g10150	low-confident	<0.7	de novo	pLDDT
Osjap01g11370	low-confident	<0.7	de novo	pLDDT
Osjap01g11690	low-confident	<0.7	de novo	pLDDT
Osjap01g25180	low-confident	<0.7	de novo	pLDDT
Osjap01g25460	low-confident	<0.7	de novo	pLDDT
Osjap01g29440	low-confident	<0.7	de novo	pLDDT
Osjap01g31340	low-confident	<0.7	de novo	pLDDT
Osjap01g34180	low-confident	<0.7	de novo	pLDDT
Osjap01g35540	low-confident	<0.7	de novo	pLDDT
Osjap01g35680	low-confident	<0.7	de novo	pLDDT
Osjap01g35740	low-confident	<0.7	de novo	pLDDT
Osjap01g36370	low-confident	<0.7	de novo	pLDDT
Osjap01g36920	low-confident	<0.7	de novo	pLDDT
Osjap01g39060	low-confident	<0.7	de novo	pLDDT
Osjap01g43740	low-confident	<0.7	de novo	pLDDT
Osjap02g01960	low-confident	<0.7	de novo	pLDDT
Osjap02g02440	low-confident	<0.7	de novo	pLDDT
Osjap02g05000	low-confident	<0.7	de novo	pLDDT
Osjap02g09700	low-confident	<0.7	de novo	pLDDT
Osjap02g10140	low-confident	<0.7	de novo	pLDDT
Osjap02g10700	low-confident	<0.7	de novo	pLDDT
Osjap02g13920	low-confident	<0.7	de novo	pLDDT
Osjap02g19950	low-confident	<0.7	de novo	pLDDT
Osjap02g22670	low-confident	<0.7	de novo	pLDDT
Osjap02g24160	low-confident	<0.7	de novo	pLDDT
Osjap02g24450	low-confident	<0.7	de novo	pLDDT
Osjap02g25860	low-confident	<0.7	de novo	pLDDT
Osjap02g29850	low-confident	<0.7	de novo	pLDDT
Osjap02g30380	low-confident	<0.7	de novo	pLDDT
Osjap02g33060	low-confident	<0.7	de novo	pLDDT
Osjap02g33360	low-confident	<0.7	de novo	pLDDT
Osjap02g35000	low-confident	<0.7	de novo	pLDDT
Osjap02g36680	low-confident	<0.7	de novo	pLDDT
Osjap02g40470	low-confident	<0.7	de novo	pLDDT
Osjap02g40960	low-confident	<0.7	de novo	pLDDT
Osjap02g41080	low-confident	<0.7	de novo	pLDDT
Osjap03g00670	low-confident	<0.7	de novo	pLDDT
Osjap03g00820	low-confident	<0.7	de novo	pLDDT
Osjap03g04570	low-confident	<0.7	de novo	pLDDT
Osjap03g06760	low-confident	<0.7	de novo	pLDDT
Osjap03g06850	low-confident	<0.7	de novo	pLDDT
Osjap03g08880	low-confident	<0.7	de novo	pLDDT
Osjap03g11130	low-confident	<0.7	de novo	pLDDT
Osjap03g12890	low-confident	<0.7	de novo	pLDDT
Osjap03g13190	low-confident	<0.7	de novo	pLDDT
Osjap03g13460	low-confident	<0.7	de novo	pLDDT
Osjap03g13840	low-confident	<0.7	de novo	pLDDT
Osjap03g16870	low-confident	<0.7	de novo	pLDDT
Osjap03g17040	low-confident	<0.7	de novo	pLDDT
Osjap03g22460	low-confident	<0.7	de novo	pLDDT
Osjap03g30690	low-confident	<0.7	de novo	pLDDT
Osjap03g33930	low-confident	<0.7	de novo	pLDDT
Osjap03g35670	low-confident	<0.7	de novo	pLDDT
Osjap03g35700	low-confident	<0.7	de novo	pLDDT
Osjap03g38490	low-confident	<0.7	de novo	pLDDT
Osjap03g42440	low-confident	<0.7	de novo	pLDDT
Osjap03g42890	low-confident	<0.7	de novo	pLDDT
Osjap04g02030	low-confident	<0.7	de novo	pLDDT
Osjap04g03610	low-confident	<0.7	de novo	pLDDT
Osjap04g05530	low-confident	<0.7	de novo	pLDDT
Osjap04g06290	low-confident	<0.7	de novo	pLDDT
Osjap04g07940	low-confident	<0.7	de novo	pLDDT
Osjap04g12450	low-confident	<0.7	de novo	pLDDT
Osjap04g12500	low-confident	<0.7	de novo	pLDDT
Osjap04g14070	low-confident	<0.7	de novo	pLDDT
Osjap04g16170	low-confident	<0.7	de novo	pLDDT
Osjap04g18190	low-confident	<0.7	de novo	pLDDT
Osjap04g22170	low-confident	<0.7	de novo	pLDDT
Osjap04g23420	low-confident	<0.7	de novo	pLDDT
Osjap04g32770	low-confident	<0.7	de novo	pLDDT
Osjap04g34450	low-confident	<0.7	de novo	pLDDT
Osjap05g04290	low-confident	<0.7	de novo	pLDDT
Osjap05g16750	low-confident	<0.7	de novo	pLDDT
Osjap05g20430	low-confident	<0.7	de novo	pLDDT
Osjap05g20760	low-confident	<0.7	de novo	pLDDT
Osjap05g21110	low-confident	<0.7	de novo	pLDDT
Osjap05g21370	low-confident	<0.7	de novo	pLDDT
Osjap05g23190	low-confident	<0.7	de novo	pLDDT
Osjap05g28400	low-confident	<0.7	de novo	pLDDT
Osjap05g29170	low-confident	<0.7	de novo	pLDDT
Osjap05g29230	low-confident	<0.7	de novo	pLDDT
Osjap05g30050	low-confident	<0.7	de novo	pLDDT
Osjap06g00450	low-confident	<0.7	de novo	pLDDT
Osjap06g01810	low-confident	<0.7	de novo	pLDDT
Osjap06g02150	low-confident	<0.7	de novo	pLDDT
Osjap06g02380	low-confident	<0.7	de novo	pLDDT
Osjap06g04300	low-confident	<0.7	de novo	pLDDT
Osjap06g07560	low-confident	<0.7	de novo	pLDDT
Osjap06g08250	low-confident	<0.7	de novo	pLDDT
Osjap06g08440	low-confident	<0.7	de novo	pLDDT
Osjap06g09870	low-confident	<0.7	de novo	pLDDT
Osjap06g20350	low-confident	<0.7	de novo	pLDDT
Osjap06g21150	low-confident	<0.7	de novo	pLDDT
Osjap06g21580	low-confident	<0.7	de novo	pLDDT
Osjap06g21910	low-confident	<0.7	de novo	pLDDT
Osjap06g24400	low-confident	<0.7	de novo	pLDDT
Osjap06g28870	low-confident	<0.7	de novo	pLDDT
Osjap07g04730	low-confident	<0.7	de novo	pLDDT
Osjap07g10180	low-confident	<0.7	de novo	pLDDT
Osjap07g17740	low-confident	<0.7	de novo	pLDDT
Osjap07g19530	low-confident	<0.7	de novo	pLDDT
Osjap07g22330	low-confident	<0.7	de novo	pLDDT
Osjap07g23230	low-confident	<0.7	de novo	pLDDT
Osjap08g09210	low-confident	<0.7	de novo	pLDDT
Osjap08g13980	low-confident	<0.7	de novo	pLDDT
Osjap08g20510	low-confident	<0.7	de novo	pLDDT
Osjap08g23120	low-confident	<0.7	de novo	pLDDT
Osjap08g24290	low-confident	<0.7	de novo	pLDDT
Osjap09g00500	low-confident	<0.7	de novo	pLDDT
Osjap09g00550	low-confident	<0.7	de novo	pLDDT
Osjap09g08690	low-confident	<0.7	de novo	pLDDT
Osjap09g12300	low-confident	<0.7	de novo	pLDDT
Osjap09g12700	low-confident	<0.7	de novo	pLDDT
Osjap09g17390	low-confident	<0.7	de novo	pLDDT
Osjap10g03540	low-confident	<0.7	de novo	pLDDT
Osjap10g05940	low-confident	<0.7	de novo	pLDDT
Osjap10g08070	low-confident	<0.7	de novo	pLDDT
Osjap10g14040	low-confident	<0.7	de novo	pLDDT
Osjap10g18460	low-confident	<0.7	de novo	pLDDT
Osjap10g22870	low-confident	<0.7	de novo	pLDDT
Osjap11g05160	low-confident	<0.7	de novo	pLDDT
Osjap11g15840	low-confident	<0.7	de novo	pLDDT
Osjap11g24930	low-confident	<0.7	de novo	pLDDT
Osjap11g25610	low-confident	<0.7	de novo	pLDDT
Osjap11g26950	low-confident	<0.7	de novo	pLDDT
Osjap12g04250	low-confident	<0.7	de novo	pLDDT
Osjap12g04310	low-confident	<0.7	de novo	pLDDT
Osjap12g09350	low-confident	<0.7	de novo	pLDDT
Osjap12g14120	low-confident	<0.7	de novo	pLDDT
Osjap12g16670	low-confident	<0.7	de novo	pLDDT
Osjap12g17490	low-confident	<0.7	de novo	pLDDT
Osjap12g21000	low-confident	<0.7	de novo	pLDDT
OSJAP07G00150	high-confident	>=0.9	duplicate	pLDDT
OSJAP04G09880	high-confident	>=0.9	duplicate	pLDDT
OSJAP02G24110	high-confident	>=0.9	duplicate	pLDDT
OSJAP02G14680	high-confident	>=0.9	duplicate	pLDDT
OSJAP12G07050	high-confident	>=0.9	duplicate	pLDDT
OSJAP04G15470	confident	>=0.7	duplicate	pLDDT
OSJAP05G04060	confident	>=0.7	duplicate	pLDDT
OSJAP10G15000	confident	>=0.7	duplicate	pLDDT
OSJAP02G02730	confident	>=0.7	duplicate	pLDDT
OSJAP07G01870	confident	>=0.7	duplicate	pLDDT
OSJAP06G11750	confident	>=0.7	duplicate	pLDDT
OSJAP04G08460	confident	>=0.7	duplicate	pLDDT
OSJAP10G20370	confident	>=0.7	duplicate	pLDDT
OSJAP07G10140	confident	>=0.7	duplicate	pLDDT
OSJAP09G14630	confident	>=0.7	duplicate	pLDDT
OSJAP11G10330	confident	>=0.7	duplicate	pLDDT
OSJAP03G39670	confident	>=0.7	duplicate	pLDDT
OSJAP09G03300	confident	>=0.7	duplicate	pLDDT
OSJAP09G11190	confident	>=0.7	duplicate	pLDDT
OSJAP01G22210	confident	>=0.7	duplicate	pLDDT
OSJAP12G00710	confident	>=0.7	duplicate	pLDDT
OSJAP06G19790	confident	>=0.7	duplicate	pLDDT
OSJAP05G15700	confident	>=0.7	duplicate	pLDDT
OSJAP11G01730	confident	>=0.7	duplicate	pLDDT
OSJAP03G45070	confident	>=0.7	duplicate	pLDDT
OSJAP09G19080	confident	>=0.7	duplicate	pLDDT
OSJAP07G09340	confident	>=0.7	duplicate	pLDDT
OSJAP10G04330	confident	>=0.7	duplicate	pLDDT
OSJAP02G42360	confident	>=0.7	duplicate	pLDDT
OSJAP07G08560	confident	>=0.7	duplicate	pLDDT
OSJAP06G01480	confident	>=0.7	duplicate	pLDDT
OSJAP08G15960	confident	>=0.7	duplicate	pLDDT
OSJAP06G10250	confident	>=0.7	duplicate	pLDDT
OSJAP02G29570	confident	>=0.7	duplicate	pLDDT
OSJAP06G07110	confident	>=0.7	duplicate	pLDDT
OSJAP05G06600	confident	>=0.7	duplicate	pLDDT
OSJAP06G29680	confident	>=0.7	duplicate	pLDDT
OSJAP12G00470	confident	>=0.7	duplicate	pLDDT
OSJAP10G18690	confident	>=0.7	duplicate	pLDDT
OSJAP07G26860	confident	>=0.7	duplicate	pLDDT
OSJAP03G21720	confident	>=0.7	duplicate	pLDDT
OSJAP04G09440	confident	>=0.7	duplicate	pLDDT
OSJAP11G15420	confident	>=0.7	duplicate	pLDDT
OSJAP06G04590	confident	>=0.7	duplicate	pLDDT
OSJAP07G07120	confident	>=0.7	duplicate	pLDDT
OSJAP05G22730	confident	>=0.7	duplicate	pLDDT
OSJAP08G11300	confident	>=0.7	duplicate	pLDDT
OSJAP10G06540	confident	>=0.7	duplicate	pLDDT
OSJAP03G42050	confident	>=0.7	duplicate	pLDDT
OSJAP07G05270	confident	>=0.7	duplicate	pLDDT
OSJAP06G32690	confident	>=0.7	duplicate	pLDDT
OSJAP03G25520	confident	>=0.7	duplicate	pLDDT
OSJAP06G03860	confident	>=0.7	duplicate	pLDDT
OSJAP02G30990	confident	>=0.7	duplicate	pLDDT
OSJAP02G08370	confident	>=0.7	duplicate	pLDDT
OSJAP11G24450	confident	>=0.7	duplicate	pLDDT
OSJAP06G19170	confident	>=0.7	duplicate	pLDDT
OSJAP01G22180	confident	>=0.7	duplicate	pLDDT
OSJAP07G08420	confident	>=0.7	duplicate	pLDDT
OSJAP08G10690	confident	>=0.7	duplicate	pLDDT
OSJAP04G14670	confident	>=0.7	duplicate	pLDDT
OSJAP07G22690	low-confident	<0.7	duplicate	pLDDT
OSJAP06G19120	low-confident	<0.7	duplicate	pLDDT
OSJAP03G27770	low-confident	<0.7	duplicate	pLDDT
OSJAP11G21770	low-confident	<0.7	duplicate	pLDDT
OSJAP06G11810	low-confident	<0.7	duplicate	pLDDT
OSJAP04G24460	low-confident	<0.7	duplicate	pLDDT
OSJAP06G22410	low-confident	<0.7	duplicate	pLDDT
OSJAP02G11080	low-confident	<0.7	duplicate	pLDDT
OSJAP06G11090	low-confident	<0.7	duplicate	pLDDT
OSJAP12G21200	low-confident	<0.7	duplicate	pLDDT
OSJAP01G21070	low-confident	<0.7	duplicate	pLDDT
OSJAP01G09520	low-confident	<0.7	duplicate	pLDDT
OSJAP02G23180	low-confident	<0.7	duplicate	pLDDT
OSJAP03G14210	low-confident	<0.7	duplicate	pLDDT
OSJAP04G17510	low-confident	<0.7	duplicate	pLDDT
OSJAP03G12730	low-confident	<0.7	duplicate	pLDDT
OSJAP07G07370	low-confident	<0.7	duplicate	pLDDT
OSJAP12G01190	low-confident	<0.7	duplicate	pLDDT
OSJAP09G17340	low-confident	<0.7	duplicate	pLDDT
OSJAP08G20330	low-confident	<0.7	duplicate	pLDDT
OSJAP08G00170	low-confident	<0.7	duplicate	pLDDT
OSJAP11G00520	low-confident	<0.7	duplicate	pLDDT
OSJAP07G30090	low-confident	<0.7	duplicate	pLDDT
OSJAP03G10550	low-confident	<0.7	duplicate	pLDDT
OSJAP09G06670	low-confident	<0.7	duplicate	pLDDT
OSJAP08G10850	low-confident	<0.7	duplicate	pLDDT
OSJAP04G02360	low-confident	<0.7	duplicate	pLDDT
OSJAP03G24180	low-confident	<0.7	duplicate	pLDDT
OSJAP10G06700	low-confident	<0.7	duplicate	pLDDT
OSJAP01G39680	low-confident	<0.7	duplicate	pLDDT
OSJAP08G08810	low-confident	<0.7	duplicate	pLDDT
OSJAP01G08550	low-confident	<0.7	duplicate	pLDDT
OSJAP03G39340	low-confident	<0.7	duplicate	pLDDT
OSJAP07G12660	low-confident	<0.7	duplicate	pLDDT
OSJAP05G31610	low-confident	<0.7	duplicate	pLDDT
OSJAP09G05010	low-confident	<0.7	duplicate	pLDDT
OSJAP10G06910	low-confident	<0.7	duplicate	pLDDT
OSJAP08G13170	low-confident	<0.7	duplicate	pLDDT
OSJAP11G02790	low-confident	<0.7	duplicate	pLDDT
OSJAP07G00730	low-confident	<0.7	duplicate	pLDDT
OSJAP04G14970	low-confident	<0.7	duplicate	pLDDT
OSJAP12G18220	low-confident	<0.7	duplicate	pLDDT
OSJAP11G18950	low-confident	<0.7	duplicate	pLDDT
OSJAP03G24630	low-confident	<0.7	duplicate	pLDDT
OSJAP01G08330	low-confident	<0.7	duplicate	pLDDT
OSJAP05G09900	low-confident	<0.7	duplicate	pLDDT
OSJAP10G11630	low-confident	<0.7	duplicate	pLDDT
OSJAP11G13840	low-confident	<0.7	duplicate	pLDDT
OSJAP03G26740	low-confident	<0.7	duplicate	pLDDT
OSJAP03G09860	low-confident	<0.7	duplicate	pLDDT
OSJAP11G21030	low-confident	<0.7	duplicate	pLDDT
OSJAP04G30560	low-confident	<0.7	duplicate	pLDDT
OSJAP03G41810	low-confident	<0.7	duplicate	pLDDT
OSJAP02G25060	low-confident	<0.7	duplicate	pLDDT
OSJAP07G31360	low-confident	<0.7	duplicate	pLDDT
OSJAP01G08530	low-confident	<0.7	duplicate	pLDDT
OSJAP10G12990	low-confident	<0.7	duplicate	pLDDT
OSJAP05G02170	low-confident	<0.7	duplicate	pLDDT
OSJAP02G03880	low-confident	<0.7	duplicate	pLDDT
OSJAP05G10210	low-confident	<0.7	duplicate	pLDDT
OSJAP03G25860	low-confident	<0.7	duplicate	pLDDT
OSJAP11G20230	low-confident	<0.7	duplicate	pLDDT
OSJAP09G15630	low-confident	<0.7	duplicate	pLDDT
OSJAP02G25200	low-confident	<0.7	duplicate	pLDDT
OSJAP06G23230	low-confident	<0.7	duplicate	pLDDT
OSJAP03G26480	low-confident	<0.7	duplicate	pLDDT
OSJAP10G04880	low-confident	<0.7	duplicate	pLDDT
OSJAP06G16640	low-confident	<0.7	duplicate	pLDDT
OSJAP12G17890	low-confident	<0.7	duplicate	pLDDT
OSJAP10G04100	low-confident	<0.7	duplicate	pLDDT
OSJAP12G17890	low-confident	<0.7	duplicate	pLDDT
OSJAP04G22590	low-confident	<0.7	duplicate	pLDDT
OSJAP11G07890	low-confident	<0.7	duplicate	pLDDT
OSJAP06G33050	low-confident	<0.7	duplicate	pLDDT
OSJAP02G22500	low-confident	<0.7	duplicate	pLDDT
OSJAP04G27150	low-confident	<0.7	duplicate	pLDDT
OSJAP07G03140	low-confident	<0.7	duplicate	pLDDT
OSJAP07G28290	low-confident	<0.7	duplicate	pLDDT
OSJAP08G00860	low-confident	<0.7	duplicate	pLDDT
OSJAP10G22460	low-confident	<0.7	duplicate	pLDDT
OSJAP04G14950	low-confident	<0.7	duplicate	pLDDT
OSJAP07G20620	low-confident	<0.7	duplicate	pLDDT
OSJAP03G20840	low-confident	<0.7	duplicate	pLDDT
OSJAP07G25800	low-confident	<0.7	duplicate	pLDDT
OSJAP06G31520	low-confident	<0.7	duplicate	pLDDT
OSJAP11G10650	low-confident	<0.7	duplicate	pLDDT
OSJAP07G08810	low-confident	<0.7	duplicate	pLDDT
OSJAP06G10770	low-confident	<0.7	duplicate	pLDDT
OSJAP11G06980	low-confident	<0.7	duplicate	pLDDT
OSJAP03G33220	low-confident	<0.7	duplicate	pLDDT
OSJAP07G05600	low-confident	<0.7	duplicate	pLDDT
OSJAP11G08660	low-confident	<0.7	duplicate	pLDDT
OSJAP04G17610	low-confident	<0.7	duplicate	pLDDT
OSJAP10G12630	low-confident	<0.7	duplicate	pLDDT
OSJAP11G18440	low-confident	<0.7	duplicate	pLDDT
OSJAP08G01130	low-confident	<0.7	duplicate	pLDDT
OSJAP05G27090	low-confident	<0.7	duplicate	pLDDT
OSJAP07G28430	low-confident	<0.7	duplicate	pLDDT
OSJAP12G00800	low-confident	<0.7	duplicate	pLDDT
OSJAP02G26930	low-confident	<0.7	duplicate	pLDDT
OSJAP03G38230	low-confident	<0.7	duplicate	pLDDT
OSJAP06G26760	low-confident	<0.7	duplicate	pLDDT
OSJAP04G35010	low-confident	<0.7	duplicate	pLDDT
OSJAP04G29120	low-confident	<0.7	duplicate	pLDDT
OSJAP04G11550	low-confident	<0.7	duplicate	pLDDT
OSJAP07G25340	low-confident	<0.7	duplicate	pLDDT
OSJAP01G02800	low-confident	<0.7	duplicate	pLDDT
OSJAP01G38010	low-confident	<0.7	duplicate	pLDDT
OSJAP03G27290	low-confident	<0.7	duplicate	pLDDT
OSJAP11G04560	low-confident	<0.7	duplicate	pLDDT
OSJAP02G16480	low-confident	<0.7	duplicate	pLDDT
OSJAP01G09590	low-confident	<0.7	duplicate	pLDDT
OSJAP01G19010	low-confident	<0.7	duplicate	pLDDT
OSJAP11G13110	low-confident	<0.7	duplicate	pLDDT
OSJAP04G23400	low-confident	<0.7	duplicate	pLDDT
OSJAP07G01600	low-confident	<0.7	duplicate	pLDDT
OSJAP03G35630	low-confident	<0.7	duplicate	pLDDT
OSJAP04G00820	low-confident	<0.7	duplicate	pLDDT
OSJAP11G07090	low-confident	<0.7	duplicate	pLDDT
Osjap07g22740	same fold	0.98395	denovo	TM-score
Osjap07g22740	same fold	0.98395	denovo	TM-score
Osjap06g23520	same fold	0.98278	denovo	TM-score
Osjap06g23520	same fold	0.98278	denovo	TM-score
Osjap06g23520	same fold	0.97378	denovo	TM-score
Osjap06g23520	same fold	0.97378	denovo	TM-score
Osjap06g23520	same fold	0.97071	denovo	TM-score
Osjap06g23520	same fold	0.97071	denovo	TM-score
Osjap06g23520	same fold	0.96859	denovo	TM-score
Osjap06g23520	same fold	0.96859	denovo	TM-score
Osjap06g23520	same fold	0.95923	denovo	TM-score
Osjap06g23520	same fold	0.95923	denovo	TM-score
Osjap06g23520	same fold	0.95839	denovo	TM-score
Osjap06g23520	same fold	0.95839	denovo	TM-score
Osjap02g03230	same fold	0.95626	denovo	TM-score
Osjap02g03230	same fold	0.95626	denovo	TM-score
Osjap06g23520	same fold	0.93621	denovo	TM-score
Osjap06g23520	same fold	0.93621	denovo	TM-score
Osjap02g03230	same fold	0.9288	denovo	TM-score
Osjap02g03230	same fold	0.9288	denovo	TM-score
Osjap06g23520	same fold	0.92804	denovo	TM-score
Osjap06g23520	same fold	0.92804	denovo	TM-score
Osjap02g03230	same fold	0.91873	denovo	TM-score
Osjap02g03230	same fold	0.91873	denovo	TM-score
Osjap06g23520	same fold	0.8947	denovo	TM-score
Osjap06g23520	same fold	0.8947	denovo	TM-score
Osjap01g35460	same fold	0.89197	denovo	TM-score
Osjap01g35460	same fold	0.89197	denovo	TM-score
Osjap02g03230	same fold	0.89033	denovo	TM-score
Osjap02g03230	same fold	0.89033	denovo	TM-score
Osjap07g22740	same fold	0.88846	denovo	TM-score
Osjap07g22740	same fold	0.88846	denovo	TM-score
Osjap06g23520	same fold	0.87319	denovo	TM-score
Osjap06g23520	same fold	0.87319	denovo	TM-score
Osjap02g03230	same fold	0.86418	denovo	TM-score
Osjap02g03230	same fold	0.86418	denovo	TM-score
Osjap02g03230	same fold	0.86415	denovo	TM-score
Osjap02g03230	same fold	0.86415	denovo	TM-score
Osjap02g03230	same fold	0.86351	denovo	TM-score
Osjap02g03230	same fold	0.86351	denovo	TM-score
Osjap02g03230	same fold	0.85331	denovo	TM-score
Osjap02g03230	same fold	0.85331	denovo	TM-score
Osjap03g02010	same fold	0.85097	denovo	TM-score
Osjap03g02010	same fold	0.85097	denovo	TM-score
Osjap03g02010	same fold	0.84976	denovo	TM-score
Osjap03g02010	same fold	0.84976	denovo	TM-score
Osjap01g25650	same fold	0.84797	denovo	TM-score
Osjap01g25650	same fold	0.84797	denovo	TM-score
Osjap02g35000	same fold	0.8458	denovo	TM-score
Osjap02g35000	same fold	0.8458	denovo	TM-score
Osjap02g41080	same fold	0.84344	denovo	TM-score
Osjap02g41080	same fold	0.84344	denovo	TM-score
Osjap07g22740	same fold	0.83627	denovo	TM-score
Osjap07g22740	same fold	0.83627	denovo	TM-score
Osjap07g22740	same fold	0.83307	denovo	TM-score
Osjap07g22740	same fold	0.83307	denovo	TM-score
Osjap06g08440	same fold	0.82409	denovo	TM-score
Osjap06g08440	same fold	0.82409	denovo	TM-score
Osjap07g22740	same fold	0.81925	denovo	TM-score
Osjap07g22740	same fold	0.81925	denovo	TM-score
Osjap07g22740	same fold	0.81562	denovo	TM-score
Osjap07g22740	same fold	0.81562	denovo	TM-score
Osjap03g04570	same fold	0.81042	denovo	TM-score
Osjap03g04570	same fold	0.81042	denovo	TM-score
Osjap03g04570	same fold	0.81042	denovo	TM-score
Osjap03g04570	same fold	0.81042	denovo	TM-score
Osjap04g14070	same fold	0.80806	denovo	TM-score
Osjap04g14070	same fold	0.80806	denovo	TM-score
Osjap03g02010	same fold	0.80703	denovo	TM-score
Osjap03g02010	same fold	0.80703	denovo	TM-score
Osjap03g06760	same fold	0.80312	denovo	TM-score
Osjap03g06760	same fold	0.80312	denovo	TM-score
Osjap01g09310	same fold	0.80095	denovo	TM-score
Osjap01g09310	same fold	0.80095	denovo	TM-score
Osjap10g16700	same fold	0.80085	denovo	TM-score
Osjap10g16700	same fold	0.80085	denovo	TM-score
Osjap09g08690	same fold	0.79901	denovo	TM-score
Osjap09g08690	same fold	0.79901	denovo	TM-score
Osjap03g42890	same fold	0.79864	denovo	TM-score
Osjap03g42890	same fold	0.79864	denovo	TM-score
Osjap02g03230	same fold	0.79442	denovo	TM-score
Osjap02g03230	same fold	0.79442	denovo	TM-score
Osjap02g03230	same fold	0.79001	denovo	TM-score
Osjap02g03230	same fold	0.79001	denovo	TM-score
Osjap10g16700	same fold	0.78796	denovo	TM-score
Osjap10g16700	same fold	0.78796	denovo	TM-score
Osjap03g12890	same fold	0.78387	denovo	TM-score
Osjap03g12890	same fold	0.78387	denovo	TM-score
Osjap04g18190	same fold	0.78027	denovo	TM-score
Osjap04g18190	same fold	0.78027	denovo	TM-score
Osjap07g30300	same fold	0.77978	denovo	TM-score
Osjap07g30300	same fold	0.77978	denovo	TM-score
Osjap02g35000	same fold	0.77873	denovo	TM-score
Osjap02g35000	same fold	0.77873	denovo	TM-score
Osjap01g09310	same fold	0.77834	denovo	TM-score
Osjap01g09310	same fold	0.77834	denovo	TM-score
Osjap04g22170	same fold	0.77534	denovo	TM-score
Osjap04g22170	same fold	0.77534	denovo	TM-score
Osjap01g09310	same fold	0.77473	denovo	TM-score
Osjap01g09310	same fold	0.77473	denovo	TM-score
Osjap03g33930	same fold	0.76968	denovo	TM-score
Osjap03g33930	same fold	0.76968	denovo	TM-score
Osjap03g06760	same fold	0.76563	denovo	TM-score
Osjap03g06760	same fold	0.76563	denovo	TM-score
Osjap07g22740	same fold	0.76216	denovo	TM-score
Osjap07g22740	same fold	0.76216	denovo	TM-score
Osjap01g05680	same fold	0.76014	denovo	TM-score
Osjap01g05680	same fold	0.76014	denovo	TM-score
Osjap02g24160	same fold	0.75851	denovo	TM-score
Osjap02g24160	same fold	0.75851	denovo	TM-score
Osjap04g14070	same fold	0.74944	denovo	TM-score
Osjap04g14070	same fold	0.74944	denovo	TM-score
Osjap02g35000	same fold	0.74842	denovo	TM-score
Osjap02g35000	same fold	0.74842	denovo	TM-score
Osjap07g22740	same fold	0.74841	denovo	TM-score
Osjap07g22740	same fold	0.74841	denovo	TM-score
Osjap03g06760	same fold	0.74802	denovo	TM-score
Osjap03g06760	same fold	0.74802	denovo	TM-score
Osjap07g30300	same fold	0.74508	denovo	TM-score
Osjap07g30300	same fold	0.74508	denovo	TM-score
Osjap02g22670	same fold	0.73379	denovo	TM-score
Osjap02g22670	same fold	0.73379	denovo	TM-score
Osjap01g35540	same fold	0.73052	denovo	TM-score
Osjap01g35540	same fold	0.73052	denovo	TM-score
Osjap02g22670	same fold	0.73034	denovo	TM-score
Osjap02g22670	same fold	0.73034	denovo	TM-score
Osjap10g16700	same fold	0.72743	denovo	TM-score
Osjap10g16700	same fold	0.72743	denovo	TM-score
Osjap04g34450	same fold	0.72698	denovo	TM-score
Osjap04g34450	same fold	0.72698	denovo	TM-score
Osjap07g22740	same fold	0.72486	denovo	TM-score
Osjap07g22740	same fold	0.72486	denovo	TM-score
Osjap03g06760	same fold	0.72369	denovo	TM-score
Osjap03g06760	same fold	0.72369	denovo	TM-score
Osjap06g21580	same fold	0.72303	denovo	TM-score
Osjap06g21580	same fold	0.72303	denovo	TM-score
Osjap07g22740	same fold	0.72256	denovo	TM-score
Osjap07g22740	same fold	0.72256	denovo	TM-score
Osjap03g06760	same fold	0.72007	denovo	TM-score
Osjap03g06760	same fold	0.72007	denovo	TM-score
Osjap03g06760	same fold	0.71846	denovo	TM-score
Osjap03g06760	same fold	0.71846	denovo	TM-score
Osjap03g06760	same fold	0.71781	denovo	TM-score
Osjap03g06760	same fold	0.71781	denovo	TM-score
Osjap09g08690	same fold	0.71516	denovo	TM-score
Osjap09g08690	same fold	0.71516	denovo	TM-score
Osjap10g16700	same fold	0.71123	denovo	TM-score
Osjap10g16700	same fold	0.71123	denovo	TM-score
Osjap07g22330	same fold	0.70838	denovo	TM-score
Osjap07g22330	same fold	0.70838	denovo	TM-score
Osjap09g08690	same fold	0.70634	denovo	TM-score
Osjap09g08690	same fold	0.70634	denovo	TM-score
Osjap02g22670	same fold	0.70515	denovo	TM-score
Osjap02g22670	same fold	0.70515	denovo	TM-score
Osjap06g02150	same fold	0.70314	denovo	TM-score
Osjap06g02150	same fold	0.70314	denovo	TM-score
Osjap07g22330	same fold	0.70282	denovo	TM-score
Osjap07g22330	same fold	0.70282	denovo	TM-score
Osjap10g18460	same fold	0.69573	denovo	TM-score
Osjap10g18460	same fold	0.69573	denovo	TM-score
Osjap01g36370	same fold	0.69178	denovo	TM-score
Osjap01g36370	same fold	0.69178	denovo	TM-score
Osjap02g13540	same fold	0.68816	denovo	TM-score
Osjap02g13540	same fold	0.68816	denovo	TM-score
Osjap02g13540	same fold	0.68816	denovo	TM-score
Osjap02g13540	same fold	0.68816	denovo	TM-score
Osjap06g08440	same fold	0.68385	denovo	TM-score
Osjap06g08440	same fold	0.68385	denovo	TM-score
Osjap02g10140	same fold	0.68358	denovo	TM-score
Osjap02g10140	same fold	0.68358	denovo	TM-score
Osjap03g04570	same fold	0.68296	denovo	TM-score
Osjap03g04570	same fold	0.68296	denovo	TM-score
Osjap03g04570	same fold	0.68296	denovo	TM-score
Osjap03g04570	same fold	0.68296	denovo	TM-score
Osjap10g05940	same fold	0.68082	denovo	TM-score
Osjap10g05940	same fold	0.68082	denovo	TM-score
Osjap02g35000	same fold	0.67986	denovo	TM-score
Osjap02g35000	same fold	0.67986	denovo	TM-score
Osjap07g17740	same fold	0.67915	denovo	TM-score
Osjap07g17740	same fold	0.67915	denovo	TM-score
Osjap03g16870	same fold	0.6783	denovo	TM-score
Osjap03g16870	same fold	0.6783	denovo	TM-score
Osjap03g06760	same fold	0.6771	denovo	TM-score
Osjap03g06760	same fold	0.6771	denovo	TM-score
Osjap03g04570	same fold	0.67555	denovo	TM-score
Osjap03g04570	same fold	0.67555	denovo	TM-score
Osjap03g04570	same fold	0.67555	denovo	TM-score
Osjap03g04570	same fold	0.67555	denovo	TM-score
Osjap06g08440	same fold	0.67344	denovo	TM-score
Osjap06g08440	same fold	0.67344	denovo	TM-score
Osjap02g29850	same fold	0.67285	denovo	TM-score
Osjap02g29850	same fold	0.67285	denovo	TM-score
Osjap07g04730	same fold	0.6728	denovo	TM-score
Osjap07g04730	same fold	0.6728	denovo	TM-score
Osjap01g35540	same fold	0.67246	denovo	TM-score
Osjap01g35540	same fold	0.67246	denovo	TM-score
Osjap09g08690	same fold	0.67215	denovo	TM-score
Osjap09g08690	same fold	0.67215	denovo	TM-score
Osjap03g06760	same fold	0.66732	denovo	TM-score
Osjap03g06760	same fold	0.66732	denovo	TM-score
Osjap02g29850	same fold	0.66713	denovo	TM-score
Osjap02g29850	same fold	0.66713	denovo	TM-score
Osjap02g10700	same fold	0.66701	denovo	TM-score
Osjap02g10700	same fold	0.66701	denovo	TM-score
Osjap04g32770	same fold	0.6665	denovo	TM-score
Osjap04g32770	same fold	0.6665	denovo	TM-score
Osjap03g13190	same fold	0.66547	denovo	TM-score
Osjap03g13190	same fold	0.66547	denovo	TM-score
Osjap09g12300	same fold	0.66359	denovo	TM-score
Osjap09g12300	same fold	0.66359	denovo	TM-score
Osjap02g29850	same fold	0.66207	denovo	TM-score
Osjap02g29850	same fold	0.66207	denovo	TM-score
Osjap03g17040	same fold	0.65976	denovo	TM-score
Osjap03g17040	same fold	0.65976	denovo	TM-score
Osjap07g24370	same fold	0.65806	denovo	TM-score
Osjap07g24370	same fold	0.65806	denovo	TM-score
Osjap02g13540	same fold	0.65738	denovo	TM-score
Osjap02g13540	same fold	0.65738	denovo	TM-score
Osjap02g13540	same fold	0.65738	denovo	TM-score
Osjap02g13540	same fold	0.65738	denovo	TM-score
Osjap03g11130	same fold	0.6566	denovo	TM-score
Osjap03g11130	same fold	0.6566	denovo	TM-score
Osjap03g42890	same fold	0.6557	denovo	TM-score
Osjap03g42890	same fold	0.6557	denovo	TM-score
Osjap02g13540	same fold	0.6548	denovo	TM-score
Osjap02g13540	same fold	0.6548	denovo	TM-score
Osjap02g13540	same fold	0.6548	denovo	TM-score
Osjap02g13540	same fold	0.6548	denovo	TM-score
Osjap01g25650	same fold	0.65197	denovo	TM-score
Osjap01g25650	same fold	0.65197	denovo	TM-score
Osjap02g10700	same fold	0.65185	denovo	TM-score
Osjap02g10700	same fold	0.65185	denovo	TM-score
Osjap01g39060	same fold	0.65122	denovo	TM-score
Osjap01g39060	same fold	0.65122	denovo	TM-score
Osjap03g12890	same fold	0.65121	denovo	TM-score
Osjap03g12890	same fold	0.65121	denovo	TM-score
Osjap03g06760	same fold	0.64924	denovo	TM-score
Osjap03g06760	same fold	0.64924	denovo	TM-score
Osjap02g29850	same fold	0.64717	denovo	TM-score
Osjap02g29850	same fold	0.64717	denovo	TM-score
Osjap02g29850	same fold	0.64629	denovo	TM-score
Osjap02g29850	same fold	0.64629	denovo	TM-score
Osjap01g36370	same fold	0.64481	denovo	TM-score
Osjap01g36370	same fold	0.64481	denovo	TM-score
Osjap07g17740	same fold	0.64409	denovo	TM-score
Osjap07g17740	same fold	0.64409	denovo	TM-score
Osjap03g16870	same fold	0.64388	denovo	TM-score
Osjap03g16870	same fold	0.64388	denovo	TM-score
Osjap02g13540	same fold	0.64088	denovo	TM-score
Osjap02g13540	same fold	0.64088	denovo	TM-score
Osjap02g13540	same fold	0.64088	denovo	TM-score
Osjap02g13540	same fold	0.64088	denovo	TM-score
Osjap03g04570	same fold	0.639	denovo	TM-score
Osjap03g04570	same fold	0.639	denovo	TM-score
Osjap03g04570	same fold	0.639	denovo	TM-score
Osjap03g04570	same fold	0.639	denovo	TM-score
Osjap07g22650	same fold	0.63663	denovo	TM-score
Osjap07g22650	same fold	0.63663	denovo	TM-score
Osjap01g35540	same fold	0.63641	denovo	TM-score
Osjap01g35540	same fold	0.63641	denovo	TM-score
Osjap02g29850	same fold	0.63535	denovo	TM-score
Osjap02g29850	same fold	0.63535	denovo	TM-score
Osjap02g22670	same fold	0.63368	denovo	TM-score
Osjap02g22670	same fold	0.63368	denovo	TM-score
Osjap06g08440	same fold	0.63266	denovo	TM-score
Osjap06g08440	same fold	0.63266	denovo	TM-score
Osjap01g35540	same fold	0.62858	denovo	TM-score
Osjap01g35540	same fold	0.62858	denovo	TM-score
Osjap01g35540	same fold	0.62741	denovo	TM-score
Osjap01g35540	same fold	0.62741	denovo	TM-score
Osjap10g18460	same fold	0.62678	denovo	TM-score
Osjap10g18460	same fold	0.62678	denovo	TM-score
Osjap05g23190	same fold	0.62587	denovo	TM-score
Osjap05g23190	same fold	0.62587	denovo	TM-score
Osjap07g22330	same fold	0.62258	denovo	TM-score
Osjap07g22330	same fold	0.62258	denovo	TM-score
Osjap03g42890	same fold	0.62238	denovo	TM-score
Osjap03g42890	same fold	0.62238	denovo	TM-score
Osjap04g32370	same fold	0.62217	denovo	TM-score
Osjap04g32370	same fold	0.62217	denovo	TM-score
Osjap03g11130	same fold	0.62182	denovo	TM-score
Osjap03g11130	same fold	0.62182	denovo	TM-score
Osjap01g35540	same fold	0.62088	denovo	TM-score
Osjap01g35540	same fold	0.62088	denovo	TM-score
Osjap01g36370	same fold	0.61984	denovo	TM-score
Osjap01g36370	same fold	0.61984	denovo	TM-score
Osjap07g24370	same fold	0.61655	denovo	TM-score
Osjap07g24370	same fold	0.61655	denovo	TM-score
Osjap05g20430	same fold	0.61653	denovo	TM-score
Osjap05g20430	same fold	0.61653	denovo	TM-score
Osjap07g04730	same fold	0.61599	denovo	TM-score
Osjap07g04730	same fold	0.61599	denovo	TM-score
Osjap02g22670	same fold	0.61537	denovo	TM-score
Osjap02g22670	same fold	0.61537	denovo	TM-score
Osjap01g39060	same fold	0.61527	denovo	TM-score
Osjap01g39060	same fold	0.61527	denovo	TM-score
Osjap01g39060	same fold	0.61478	denovo	TM-score
Osjap01g39060	same fold	0.61478	denovo	TM-score
Osjap01g39060	same fold	0.61368	denovo	TM-score
Osjap01g39060	same fold	0.61368	denovo	TM-score
Osjap02g22670	same fold	0.61326	denovo	TM-score
Osjap02g22670	same fold	0.61326	denovo	TM-score
Osjap02g10700	same fold	0.61119	denovo	TM-score
Osjap02g10700	same fold	0.61119	denovo	TM-score
Osjap02g13920	same fold	0.61034	denovo	TM-score
Osjap02g13920	same fold	0.61034	denovo	TM-score
Osjap01g25650	same fold	0.60952	denovo	TM-score
Osjap01g25650	same fold	0.60952	denovo	TM-score
Osjap05g20430	same fold	0.60867	denovo	TM-score
Osjap05g20430	same fold	0.60867	denovo	TM-score
Osjap06g08440	same fold	0.60854	denovo	TM-score
Osjap06g08440	same fold	0.60854	denovo	TM-score
Osjap03g04570	same fold	0.60736	denovo	TM-score
Osjap03g04570	same fold	0.60736	denovo	TM-score
Osjap03g04570	same fold	0.60736	denovo	TM-score
Osjap03g04570	same fold	0.60736	denovo	TM-score
Osjap07g22330	same fold	0.60718	denovo	TM-score
Osjap07g22330	same fold	0.60718	denovo	TM-score
Osjap02g31350	same fold	0.60701	denovo	TM-score
Osjap02g31350	same fold	0.60701	denovo	TM-score
Osjap01g08880	same fold	0.60664	denovo	TM-score
Osjap01g08880	same fold	0.60664	denovo	TM-score
Osjap07g22330	same fold	0.60604	denovo	TM-score
Osjap07g22330	same fold	0.60604	denovo	TM-score
Osjap11g26950	same fold	0.60574	denovo	TM-score
Osjap11g26950	same fold	0.60574	denovo	TM-score
Osjap02g10140	same fold	0.60555	denovo	TM-score
Osjap02g10140	same fold	0.60555	denovo	TM-score
Osjap02g10700	same fold	0.6055	denovo	TM-score
Osjap02g10700	same fold	0.6055	denovo	TM-score
Osjap07g22330	same fold	0.60387	denovo	TM-score
Osjap07g22330	same fold	0.60387	denovo	TM-score
Osjap02g22670	same fold	0.60261	denovo	TM-score
Osjap02g22670	same fold	0.60261	denovo	TM-score
Osjap03g42890	same fold	0.6025	denovo	TM-score
Osjap03g42890	same fold	0.6025	denovo	TM-score
Osjap04g22170	same fold	0.60157	denovo	TM-score
Osjap04g22170	same fold	0.60157	denovo	TM-score
Osjap11g26950	same fold	0.60154	denovo	TM-score
Osjap11g26950	same fold	0.60154	denovo	TM-score
Osjap04g32770	same fold	0.6008	denovo	TM-score
Osjap04g32770	same fold	0.6008	denovo	TM-score
Osjap06g04300	same fold	0.59973	denovo	TM-score
Osjap06g04300	same fold	0.59973	denovo	TM-score
Osjap01g36370	same fold	0.59807	denovo	TM-score
Osjap01g36370	same fold	0.59807	denovo	TM-score
Osjap01g39060	same fold	0.59793	denovo	TM-score
Osjap01g39060	same fold	0.59793	denovo	TM-score
Osjap02g13540	same fold	0.59709	denovo	TM-score
Osjap02g13540	same fold	0.59709	denovo	TM-score
Osjap02g13540	same fold	0.59709	denovo	TM-score
Osjap02g13540	same fold	0.59709	denovo	TM-score
Osjap07g30300	same fold	0.59613	denovo	TM-score
Osjap07g30300	same fold	0.59613	denovo	TM-score
Osjap07g23230	same fold	0.59612	denovo	TM-score
Osjap07g23230	same fold	0.59612	denovo	TM-score
Osjap06g08440	same fold	0.59563	denovo	TM-score
Osjap06g08440	same fold	0.59563	denovo	TM-score
Osjap01g36920	same fold	0.59525	denovo	TM-score
Osjap01g36920	same fold	0.59525	denovo	TM-score
Osjap01g36370	same fold	0.59444	denovo	TM-score
Osjap01g36370	same fold	0.59444	denovo	TM-score
Osjap03g42890	same fold	0.59438	denovo	TM-score
Osjap03g42890	same fold	0.59438	denovo	TM-score
Osjap02g12230	same fold	0.59056	denovo	TM-score
Osjap02g12230	same fold	0.59056	denovo	TM-score
Osjap07g30300	same fold	0.58913	denovo	TM-score
Osjap07g30300	same fold	0.58913	denovo	TM-score
Osjap05g20760	same fold	0.58782	denovo	TM-score
Osjap05g20760	same fold	0.58782	denovo	TM-score
Osjap01g43740	same fold	0.58714	denovo	TM-score
Osjap01g43740	same fold	0.58714	denovo	TM-score
Osjap09g08690	same fold	0.58588	denovo	TM-score
Osjap09g08690	same fold	0.58588	denovo	TM-score
Osjap02g22670	same fold	0.58525	denovo	TM-score
Osjap02g22670	same fold	0.58525	denovo	TM-score
Osjap07g22650	same fold	0.58483	denovo	TM-score
Osjap07g22650	same fold	0.58483	denovo	TM-score
Osjap03g13190	same fold	0.58428	denovo	TM-score
Osjap03g13190	same fold	0.58428	denovo	TM-score
Osjap11g15840	same fold	0.58428	denovo	TM-score
Osjap11g15840	same fold	0.58428	denovo	TM-score
Osjap11g15840	same fold	0.58428	denovo	TM-score
Osjap11g15840	same fold	0.58428	denovo	TM-score
Osjap04g32370	same fold	0.58427	denovo	TM-score
Osjap04g32370	same fold	0.58427	denovo	TM-score
Osjap07g17740	same fold	0.58388	denovo	TM-score
Osjap07g17740	same fold	0.58388	denovo	TM-score
Osjap02g13540	same fold	0.58378	denovo	TM-score
Osjap02g13540	same fold	0.58378	denovo	TM-score
Osjap02g13540	same fold	0.58378	denovo	TM-score
Osjap02g13540	same fold	0.58378	denovo	TM-score
Osjap05g29170	same fold	0.58173	denovo	TM-score
Osjap05g29170	same fold	0.58173	denovo	TM-score
Osjap05g29170	same fold	0.58173	denovo	TM-score
Osjap05g29170	same fold	0.58173	denovo	TM-score
Osjap03g13190	same fold	0.58099	denovo	TM-score
Osjap03g13190	same fold	0.58099	denovo	TM-score
Osjap07g30300	same fold	0.5794	denovo	TM-score
Osjap07g30300	same fold	0.5794	denovo	TM-score
Osjap08g09210	same fold	0.57887	denovo	TM-score
Osjap08g09210	same fold	0.57887	denovo	TM-score
Osjap03g13190	same fold	0.57812	denovo	TM-score
Osjap03g13190	same fold	0.57812	denovo	TM-score
Osjap01g36370	same fold	0.57725	denovo	TM-score
Osjap01g36370	same fold	0.57725	denovo	TM-score
Osjap07g30300	same fold	0.57709	denovo	TM-score
Osjap07g30300	same fold	0.57709	denovo	TM-score
Osjap02g30380	same fold	0.57487	denovo	TM-score
Osjap02g30380	same fold	0.57487	denovo	TM-score
Osjap01g11690	same fold	0.57289	denovo	TM-score
Osjap01g11690	same fold	0.57289	denovo	TM-score
Osjap03g16870	same fold	0.57014	denovo	TM-score
Osjap03g16870	same fold	0.57014	denovo	TM-score
Osjap04g22170	same fold	0.56875	denovo	TM-score
Osjap04g22170	same fold	0.56875	denovo	TM-score
Osjap07g22650	same fold	0.56859	denovo	TM-score
Osjap07g22650	same fold	0.56859	denovo	TM-score
Osjap03g25970	same fold	0.56786	denovo	TM-score
Osjap03g25970	same fold	0.56786	denovo	TM-score
Osjap03g11250	same fold	0.56718	denovo	TM-score
Osjap03g11250	same fold	0.56718	denovo	TM-score
Osjap03g13190	same fold	0.56706	denovo	TM-score
Osjap03g13190	same fold	0.56706	denovo	TM-score
Osjap07g04730	same fold	0.56658	denovo	TM-score
Osjap07g04730	same fold	0.56658	denovo	TM-score
Osjap02g20140	same fold	0.56619	denovo	TM-score
Osjap02g20140	same fold	0.56619	denovo	TM-score
Osjap04g32370	same fold	0.56563	denovo	TM-score
Osjap04g32370	same fold	0.56563	denovo	TM-score
Osjap03g06850	same fold	0.56561	denovo	TM-score
Osjap03g06850	same fold	0.56561	denovo	TM-score
Osjap09g17390	same fold	0.56367	denovo	TM-score
Osjap09g17390	same fold	0.56367	denovo	TM-score
Osjap04g26070	same fold	0.56365	denovo	TM-score
Osjap04g26070	same fold	0.56365	denovo	TM-score
Osjap06g02150	same fold	0.56354	denovo	TM-score
Osjap06g02150	same fold	0.56354	denovo	TM-score
Osjap09g08690	same fold	0.56354	denovo	TM-score
Osjap09g08690	same fold	0.56354	denovo	TM-score
Osjap03g13190	same fold	0.5629	denovo	TM-score
Osjap03g13190	same fold	0.5629	denovo	TM-score
Osjap02g10700	same fold	0.56223	denovo	TM-score
Osjap02g10700	same fold	0.56223	denovo	TM-score
Osjap11g15840	same fold	0.56132	denovo	TM-score
Osjap11g15840	same fold	0.56132	denovo	TM-score
Osjap11g15840	same fold	0.56119	denovo	TM-score
Osjap11g15840	same fold	0.56119	denovo	TM-score
Osjap03g12890	same fold	0.5604	denovo	TM-score
Osjap03g12890	same fold	0.5604	denovo	TM-score
Osjap04g08850	same fold	0.55835	denovo	TM-score
Osjap04g08850	same fold	0.55835	denovo	TM-score
Osjap04g08850	same fold	0.55835	denovo	TM-score
Osjap04g08850	same fold	0.55835	denovo	TM-score
Osjap02g19950	same fold	0.5578	denovo	TM-score
Osjap02g19950	same fold	0.5578	denovo	TM-score
Osjap02g10140	same fold	0.55743	denovo	TM-score
Osjap02g10140	same fold	0.55743	denovo	TM-score
Osjap11g15840	same fold	0.55717	denovo	TM-score
Osjap11g15840	same fold	0.55717	denovo	TM-score
Osjap05g30050	same fold	0.55659	denovo	TM-score
Osjap05g30050	same fold	0.55659	denovo	TM-score
Osjap03g30690	same fold	0.55546	denovo	TM-score
Osjap03g30690	same fold	0.55546	denovo	TM-score
Osjap09g08690	same fold	0.55495	denovo	TM-score
Osjap09g08690	same fold	0.55495	denovo	TM-score
Osjap01g44990	same fold	0.55442	denovo	TM-score
Osjap01g44990	same fold	0.55442	denovo	TM-score
Osjap07g22330	same fold	0.55356	denovo	TM-score
Osjap07g22330	same fold	0.55356	denovo	TM-score
Osjap01g04240	same fold	0.55319	denovo	TM-score
Osjap01g04240	same fold	0.55319	denovo	TM-score
Osjap01g25460	same fold	0.55302	denovo	TM-score
Osjap01g25460	same fold	0.55302	denovo	TM-score
Osjap04g12450	same fold	0.55297	denovo	TM-score
Osjap04g12450	same fold	0.55297	denovo	TM-score
Osjap10g22870	same fold	0.552	denovo	TM-score
Osjap10g22870	same fold	0.552	denovo	TM-score
Osjap12g17490	same fold	0.55183	denovo	TM-score
Osjap12g17490	same fold	0.55183	denovo	TM-score
Osjap09g12700	same fold	0.55158	denovo	TM-score
Osjap09g12700	same fold	0.55158	denovo	TM-score
Osjap11g15840	same fold	0.55074	denovo	TM-score
Osjap11g15840	same fold	0.55074	denovo	TM-score
Osjap01g04240	same fold	0.54999	denovo	TM-score
Osjap01g04240	same fold	0.54999	denovo	TM-score
Osjap01g04240	same fold	0.5493	denovo	TM-score
Osjap01g04240	same fold	0.5493	denovo	TM-score
Osjap04g32770	same fold	0.54748	denovo	TM-score
Osjap04g32770	same fold	0.54748	denovo	TM-score
Osjap03g04570	same fold	0.54722	denovo	TM-score
Osjap03g04570	same fold	0.54722	denovo	TM-score
Osjap03g04570	same fold	0.54722	denovo	TM-score
Osjap03g04570	same fold	0.54722	denovo	TM-score
Osjap04g03610	same fold	0.54655	denovo	TM-score
Osjap04g03610	same fold	0.54655	denovo	TM-score
Osjap03g13190	same fold	0.54526	denovo	TM-score
Osjap03g13190	same fold	0.54526	denovo	TM-score
Osjap07g04730	same fold	0.54509	denovo	TM-score
Osjap07g04730	same fold	0.54509	denovo	TM-score
Osjap09g12300	same fold	0.5414	denovo	TM-score
Osjap09g12300	same fold	0.5414	denovo	TM-score
Osjap01g04240	same fold	0.54102	denovo	TM-score
Osjap01g04240	same fold	0.54102	denovo	TM-score
Osjap03g04570	same fold	0.54005	denovo	TM-score
Osjap03g04570	same fold	0.54005	denovo	TM-score
Osjap03g04570	same fold	0.54005	denovo	TM-score
Osjap03g04570	same fold	0.54005	denovo	TM-score
Osjap03g17040	same fold	0.53969	denovo	TM-score
Osjap03g17040	same fold	0.53969	denovo	TM-score
Osjap07g24370	same fold	0.53905	denovo	TM-score
Osjap07g24370	same fold	0.53905	denovo	TM-score
Osjap04g32770	same fold	0.53643	denovo	TM-score
Osjap04g32770	same fold	0.53643	denovo	TM-score
Osjap03g12890	same fold	0.53612	denovo	TM-score
Osjap03g12890	same fold	0.53612	denovo	TM-score
Osjap07g04730	same fold	0.53578	denovo	TM-score
Osjap07g04730	same fold	0.53578	denovo	TM-score
Osjap05g29170	same fold	0.53534	denovo	TM-score
Osjap05g29170	same fold	0.53534	denovo	TM-score
Osjap05g29170	same fold	0.53534	denovo	TM-score
Osjap05g29170	same fold	0.53534	denovo	TM-score
Osjap02g22670	same fold	0.53528	denovo	TM-score
Osjap02g22670	same fold	0.53528	denovo	TM-score
Osjap03g38490	same fold	0.5343	denovo	TM-score
Osjap03g38490	same fold	0.5343	denovo	TM-score
Osjap05g30050	same fold	0.53181	denovo	TM-score
Osjap05g30050	same fold	0.53181	denovo	TM-score
Osjap04g32370	same fold	0.53132	denovo	TM-score
Osjap04g32370	same fold	0.53132	denovo	TM-score
Osjap02g19950	same fold	0.53036	denovo	TM-score
Osjap02g19950	same fold	0.53036	denovo	TM-score
Osjap07g22650	same fold	0.52995	denovo	TM-score
Osjap07g22650	same fold	0.52995	denovo	TM-score
Osjap09g08690	same fold	0.52938	denovo	TM-score
Osjap09g08690	same fold	0.52938	denovo	TM-score
Osjap01g34180	same fold	0.52937	denovo	TM-score
Osjap01g34180	same fold	0.52937	denovo	TM-score
Osjap02g24160	same fold	0.52908	denovo	TM-score
Osjap02g24160	same fold	0.52908	denovo	TM-score
Osjap06g28750	same fold	0.52902	denovo	TM-score
Osjap06g28750	same fold	0.52902	denovo	TM-score
Osjap06g28750	same fold	0.52902	denovo	TM-score
Osjap06g28750	same fold	0.52902	denovo	TM-score
Osjap06g02150	same fold	0.52885	denovo	TM-score
Osjap06g02150	same fold	0.52885	denovo	TM-score
Osjap03g30690	same fold	0.52853	denovo	TM-score
Osjap03g30690	same fold	0.52853	denovo	TM-score
Osjap07g17740	same fold	0.52852	denovo	TM-score
Osjap07g17740	same fold	0.52852	denovo	TM-score
Osjap04g22170	same fold	0.52605	denovo	TM-score
Osjap04g22170	same fold	0.52605	denovo	TM-score
Osjap07g22650	same fold	0.52588	denovo	TM-score
Osjap07g22650	same fold	0.52588	denovo	TM-score
Osjap02g13540	same fold	0.52562	denovo	TM-score
Osjap02g13540	same fold	0.52562	denovo	TM-score
Osjap02g13540	same fold	0.52562	denovo	TM-score
Osjap02g13540	same fold	0.52562	denovo	TM-score
Osjap06g02150	same fold	0.5247	denovo	TM-score
Osjap06g02150	same fold	0.5247	denovo	TM-score
Osjap01g04240	same fold	0.52458	denovo	TM-score
Osjap01g04240	same fold	0.52458	denovo	TM-score
Osjap01g35680	same fold	0.52434	denovo	TM-score
Osjap01g35680	same fold	0.52434	denovo	TM-score
Osjap03g35700	same fold	0.52401	denovo	TM-score
Osjap03g35700	same fold	0.52401	denovo	TM-score
Osjap05g21110	same fold	0.52372	denovo	TM-score
Osjap05g21110	same fold	0.52372	denovo	TM-score
Osjap05g29170	same fold	0.52351	denovo	TM-score
Osjap05g29170	same fold	0.52351	denovo	TM-score
Osjap05g29170	same fold	0.52351	denovo	TM-score
Osjap05g29170	same fold	0.52351	denovo	TM-score
Osjap01g36370	same fold	0.52332	denovo	TM-score
Osjap01g36370	same fold	0.52332	denovo	TM-score
Osjap01g25650	same fold	0.52295	denovo	TM-score
Osjap01g25650	same fold	0.52295	denovo	TM-score
Osjap03g42890	same fold	0.52269	denovo	TM-score
Osjap03g42890	same fold	0.52269	denovo	TM-score
Osjap02g10700	same fold	0.52262	denovo	TM-score
Osjap02g10700	same fold	0.52262	denovo	TM-score
Osjap03g16870	same fold	0.5222	denovo	TM-score
Osjap03g16870	same fold	0.5222	denovo	TM-score
Osjap05g30050	same fold	0.5221	denovo	TM-score
Osjap05g30050	same fold	0.5221	denovo	TM-score
Osjap01g04240	same fold	0.5217	denovo	TM-score
Osjap01g04240	same fold	0.5217	denovo	TM-score
Osjap07g22650	same fold	0.52165	denovo	TM-score
Osjap07g22650	same fold	0.52165	denovo	TM-score
Osjap02g12230	same fold	0.52155	denovo	TM-score
Osjap02g12230	same fold	0.52155	denovo	TM-score
Osjap03g25970	same fold	0.52154	denovo	TM-score
Osjap03g25970	same fold	0.52154	denovo	TM-score
Osjap07g22650	same fold	0.521	denovo	TM-score
Osjap07g22650	same fold	0.521	denovo	TM-score
Osjap05g29170	same fold	0.52098	denovo	TM-score
Osjap05g29170	same fold	0.52098	denovo	TM-score
Osjap05g29170	same fold	0.52098	denovo	TM-score
Osjap05g29170	same fold	0.52098	denovo	TM-score
Osjap07g17740	same fold	0.52066	denovo	TM-score
Osjap07g17740	same fold	0.52066	denovo	TM-score
Osjap03g42890	same fold	0.52061	denovo	TM-score
Osjap03g42890	same fold	0.52061	denovo	TM-score
Osjap07g04730	same fold	0.52015	denovo	TM-score
Osjap07g04730	same fold	0.52015	denovo	TM-score
Osjap03g25970	same fold	0.52014	denovo	TM-score
Osjap03g25970	same fold	0.52014	denovo	TM-score
Osjap04g07940	same fold	0.52012	denovo	TM-score
Osjap04g07940	same fold	0.52012	denovo	TM-score
Osjap04g12500	same fold	0.51944	denovo	TM-score
Osjap04g12500	same fold	0.51944	denovo	TM-score
Osjap07g22330	same fold	0.51939	denovo	TM-score
Osjap07g22330	same fold	0.51939	denovo	TM-score
Osjap02g13540	same fold	0.51922	denovo	TM-score
Osjap02g13540	same fold	0.51922	denovo	TM-score
Osjap02g13540	same fold	0.51922	denovo	TM-score
Osjap02g13540	same fold	0.51922	denovo	TM-score
Osjap04g07940	same fold	0.51898	denovo	TM-score
Osjap04g07940	same fold	0.51898	denovo	TM-score
Osjap02g13540	same fold	0.51895	denovo	TM-score
Osjap02g13540	same fold	0.51895	denovo	TM-score
Osjap02g13540	same fold	0.51895	denovo	TM-score
Osjap02g13540	same fold	0.51895	denovo	TM-score
Osjap03g25970	same fold	0.51878	denovo	TM-score
Osjap03g25970	same fold	0.51878	denovo	TM-score
Osjap04g32770	same fold	0.51813	denovo	TM-score
Osjap04g32770	same fold	0.51813	denovo	TM-score
Osjap03g42890	same fold	0.516	denovo	TM-score
Osjap03g42890	same fold	0.516	denovo	TM-score
Osjap02g01960	same fold	0.51568	denovo	TM-score
Osjap02g01960	same fold	0.51568	denovo	TM-score
Osjap03g12890	same fold	0.51546	denovo	TM-score
Osjap03g12890	same fold	0.51546	denovo	TM-score
Osjap01g34180	same fold	0.5154	denovo	TM-score
Osjap01g34180	same fold	0.5154	denovo	TM-score
Osjap02g19950	same fold	0.51494	denovo	TM-score
Osjap02g19950	same fold	0.51494	denovo	TM-score
Osjap02g22670	same fold	0.51486	denovo	TM-score
Osjap02g22670	same fold	0.51486	denovo	TM-score
Osjap03g42890	same fold	0.51345	denovo	TM-score
Osjap03g42890	same fold	0.51345	denovo	TM-score
Osjap05g29170	same fold	0.51316	denovo	TM-score
Osjap05g29170	same fold	0.51316	denovo	TM-score
Osjap05g29170	same fold	0.51316	denovo	TM-score
Osjap05g29170	same fold	0.51316	denovo	TM-score
Osjap08g13980	same fold	0.51281	denovo	TM-score
Osjap08g13980	same fold	0.51281	denovo	TM-score
Osjap06g21150	same fold	0.51251	denovo	TM-score
Osjap06g21150	same fold	0.51251	denovo	TM-score
Osjap02g13540	same fold	0.51215	denovo	TM-score
Osjap02g13540	same fold	0.51215	denovo	TM-score
Osjap02g13540	same fold	0.51215	denovo	TM-score
Osjap02g13540	same fold	0.51215	denovo	TM-score
Osjap04g22170	same fold	0.51193	denovo	TM-score
Osjap04g22170	same fold	0.51193	denovo	TM-score
Osjap02g13540	same fold	0.51176	denovo	TM-score
Osjap02g13540	same fold	0.51176	denovo	TM-score
Osjap02g13540	same fold	0.51176	denovo	TM-score
Osjap02g13540	same fold	0.51176	denovo	TM-score
Osjap03g17040	same fold	0.51067	denovo	TM-score
Osjap03g17040	same fold	0.51067	denovo	TM-score
Osjap05g29230	same fold	0.51043	denovo	TM-score
Osjap05g29230	same fold	0.51043	denovo	TM-score
Osjap07g24370	same fold	0.50973	denovo	TM-score
Osjap07g24370	same fold	0.50973	denovo	TM-score
Osjap09g12700	same fold	0.50947	denovo	TM-score
Osjap09g12700	same fold	0.50947	denovo	TM-score
Osjap07g22650	same fold	0.50922	denovo	TM-score
Osjap07g22650	same fold	0.50922	denovo	TM-score
Osjap01g25650	same fold	0.509	denovo	TM-score
Osjap01g25650	same fold	0.509	denovo	TM-score
Osjap02g12230	same fold	0.50862	denovo	TM-score
Osjap02g12230	same fold	0.50862	denovo	TM-score
Osjap03g25970	same fold	0.50818	denovo	TM-score
Osjap03g25970	same fold	0.50818	denovo	TM-score
Osjap10g18460	same fold	0.50684	denovo	TM-score
Osjap10g18460	same fold	0.50684	denovo	TM-score
Osjap02g09700	same fold	0.50653	denovo	TM-score
Osjap02g09700	same fold	0.50653	denovo	TM-score
Osjap01g39060	same fold	0.50604	denovo	TM-score
Osjap01g39060	same fold	0.50604	denovo	TM-score
Osjap02g01960	same fold	0.50553	denovo	TM-score
Osjap02g01960	same fold	0.50553	denovo	TM-score
Osjap03g13190	same fold	0.50509	denovo	TM-score
Osjap03g13190	same fold	0.50509	denovo	TM-score
Osjap02g12230	same fold	0.50499	denovo	TM-score
Osjap02g12230	same fold	0.50499	denovo	TM-score
Osjap12g04310	same fold	0.50376	denovo	TM-score
Osjap12g04310	same fold	0.50376	denovo	TM-score
Osjap09g08690	same fold	0.50363	denovo	TM-score
Osjap09g08690	same fold	0.50363	denovo	TM-score
Osjap02g13540	same fold	0.50353	denovo	TM-score
Osjap02g13540	same fold	0.50353	denovo	TM-score
Osjap02g13540	same fold	0.50353	denovo	TM-score
Osjap02g13540	same fold	0.50353	denovo	TM-score
Osjap03g33930	same fold	0.50313	denovo	TM-score
Osjap03g33930	same fold	0.50313	denovo	TM-score
Osjap04g32770	same fold	0.5031	denovo	TM-score
Osjap04g32770	same fold	0.5031	denovo	TM-score
Osjap02g05000	same fold	0.50284	denovo	TM-score
Osjap02g05000	same fold	0.50284	denovo	TM-score
Osjap02g10700	same fold	0.50152	denovo	TM-score
Osjap02g10700	same fold	0.50152	denovo	TM-score
Osjap01g25650	same fold	0.50138	denovo	TM-score
Osjap01g25650	same fold	0.50138	denovo	TM-score
Osjap03g02010	same fold	0.50075	denovo	TM-score
Osjap03g02010	same fold	0.50075	denovo	TM-score
Osjap02g13920	same fold	0.50073	denovo	TM-score
Osjap02g13920	same fold	0.50073	denovo	TM-score
Osjap03g25970	same fold	0.50073	denovo	TM-score
Osjap03g25970	same fold	0.50073	denovo	TM-score
Osjap06g08440	same fold	0.5007	denovo	TM-score
Osjap06g08440	same fold	0.5007	denovo	TM-score
Osjap01g25650	same fold	0.50046	denovo	TM-score
Osjap01g25650	same fold	0.50046	denovo	TM-score
Osjap03g02010	same fold	0.50012	denovo	TM-score
Osjap03g02010	same fold	0.50012	denovo	TM-score
Osjap06g02150	same fold	0.50004	denovo	TM-score
Osjap06g02150	same fold	0.50004	denovo	TM-score
Osjap08g24290	different fold	0.4996	denovo	TM-score
Osjap08g24290	different fold	0.4996	denovo	TM-score
Osjap03g30690	different fold	0.49956	denovo	TM-score
Osjap03g30690	different fold	0.49956	denovo	TM-score
Osjap05g04290	different fold	0.49917	denovo	TM-score
Osjap05g04290	different fold	0.49917	denovo	TM-score
Osjap07g24370	different fold	0.49916	denovo	TM-score
Osjap07g24370	different fold	0.49916	denovo	TM-score
Osjap09g12300	different fold	0.49871	denovo	TM-score
Osjap09g12300	different fold	0.49871	denovo	TM-score
Osjap01g44990	different fold	0.49813	denovo	TM-score
Osjap01g44990	different fold	0.49813	denovo	TM-score
Osjap03g04570	different fold	0.49809	denovo	TM-score
Osjap03g04570	different fold	0.49809	denovo	TM-score
Osjap03g04570	different fold	0.49809	denovo	TM-score
Osjap03g04570	different fold	0.49809	denovo	TM-score
Osjap02g13920	different fold	0.4977	denovo	TM-score
Osjap02g13920	different fold	0.4977	denovo	TM-score
Osjap06g02150	different fold	0.4977	denovo	TM-score
Osjap06g02150	different fold	0.4977	denovo	TM-score
Osjap01g35460	different fold	0.49683	denovo	TM-score
Osjap01g35460	different fold	0.49683	denovo	TM-score
Osjap04g32370	different fold	0.49615	denovo	TM-score
Osjap04g32370	different fold	0.49615	denovo	TM-score
Osjap01g36920	different fold	0.49474	denovo	TM-score
Osjap01g36920	different fold	0.49474	denovo	TM-score
Osjap07g17740	different fold	0.4947	denovo	TM-score
Osjap07g17740	different fold	0.4947	denovo	TM-score
Osjap01g25460	different fold	0.49448	denovo	TM-score
Osjap01g25460	different fold	0.49448	denovo	TM-score
Osjap02g13540	different fold	0.49441	denovo	TM-score
Osjap02g13540	different fold	0.49441	denovo	TM-score
Osjap02g13540	different fold	0.49441	denovo	TM-score
Osjap02g13540	different fold	0.49441	denovo	TM-score
Osjap01g35460	different fold	0.49439	denovo	TM-score
Osjap01g35460	different fold	0.49439	denovo	TM-score
Osjap03g25970	different fold	0.49382	denovo	TM-score
Osjap03g25970	different fold	0.49382	denovo	TM-score
Osjap04g22170	different fold	0.49376	denovo	TM-score
Osjap04g22170	different fold	0.49376	denovo	TM-score
Osjap03g00820	different fold	0.49368	denovo	TM-score
Osjap03g00820	different fold	0.49368	denovo	TM-score
Osjap06g08440	different fold	0.49257	denovo	TM-score
Osjap06g08440	different fold	0.49257	denovo	TM-score
Osjap02g10700	different fold	0.49129	denovo	TM-score
Osjap02g10700	different fold	0.49129	denovo	TM-score
Osjap06g28870	different fold	0.49114	denovo	TM-score
Osjap06g28870	different fold	0.49114	denovo	TM-score
Osjap03g25970	different fold	0.49103	denovo	TM-score
Osjap03g25970	different fold	0.49103	denovo	TM-score
Osjap01g36920	different fold	0.49099	denovo	TM-score
Osjap01g36920	different fold	0.49099	denovo	TM-score
Osjap05g21370	different fold	0.49031	denovo	TM-score
Osjap05g21370	different fold	0.49031	denovo	TM-score
Osjap07g22650	different fold	0.48978	denovo	TM-score
Osjap07g22650	different fold	0.48978	denovo	TM-score
Osjap01g35460	different fold	0.48972	denovo	TM-score
Osjap01g35460	different fold	0.48972	denovo	TM-score
Osjap03g14380	different fold	0.48909	denovo	TM-score
Osjap03g14380	different fold	0.48909	denovo	TM-score
Osjap09g12300	different fold	0.48893	denovo	TM-score
Osjap09g12300	different fold	0.48893	denovo	TM-score
Osjap09g12300	different fold	0.48883	denovo	TM-score
Osjap09g12300	different fold	0.48883	denovo	TM-score
Osjap05g30050	different fold	0.48872	denovo	TM-score
Osjap05g30050	different fold	0.48872	denovo	TM-score
Osjap02g41080	different fold	0.4887	denovo	TM-score
Osjap02g41080	different fold	0.4887	denovo	TM-score
Osjap03g16870	different fold	0.48795	denovo	TM-score
Osjap03g16870	different fold	0.48795	denovo	TM-score
Osjap07g04730	different fold	0.48785	denovo	TM-score
Osjap07g04730	different fold	0.48785	denovo	TM-score
Osjap02g12230	different fold	0.48765	denovo	TM-score
Osjap02g12230	different fold	0.48765	denovo	TM-score
Osjap06g28750	different fold	0.48671	denovo	TM-score
Osjap06g28750	different fold	0.48671	denovo	TM-score
Osjap06g28750	different fold	0.48671	denovo	TM-score
Osjap06g28750	different fold	0.48671	denovo	TM-score
Osjap12g09350	different fold	0.48608	denovo	TM-score
Osjap12g09350	different fold	0.48608	denovo	TM-score
Osjap04g32370	different fold	0.48594	denovo	TM-score
Osjap04g32370	different fold	0.48594	denovo	TM-score
Osjap01g36920	different fold	0.48532	denovo	TM-score
Osjap01g36920	different fold	0.48532	denovo	TM-score
Osjap02g10700	different fold	0.4851	denovo	TM-score
Osjap02g10700	different fold	0.4851	denovo	TM-score
Osjap05g29170	different fold	0.48417	denovo	TM-score
Osjap05g29170	different fold	0.48417	denovo	TM-score
Osjap05g29170	different fold	0.48417	denovo	TM-score
Osjap05g29170	different fold	0.48417	denovo	TM-score
Osjap01g29440	different fold	0.48404	denovo	TM-score
Osjap01g29440	different fold	0.48404	denovo	TM-score
Osjap01g05680	different fold	0.48361	denovo	TM-score
Osjap01g05680	different fold	0.48361	denovo	TM-score
Osjap03g11250	different fold	0.48329	denovo	TM-score
Osjap03g11250	different fold	0.48329	denovo	TM-score
Osjap03g02010	different fold	0.48286	denovo	TM-score
Osjap03g02010	different fold	0.48286	denovo	TM-score
Osjap09g12300	different fold	0.48268	denovo	TM-score
Osjap09g12300	different fold	0.48268	denovo	TM-score
Osjap01g44990	different fold	0.48206	denovo	TM-score
Osjap01g44990	different fold	0.48206	denovo	TM-score
Osjap02g08090	different fold	0.48147	denovo	TM-score
Osjap02g08090	different fold	0.48147	denovo	TM-score
Osjap11g26950	different fold	0.4811	denovo	TM-score
Osjap11g26950	different fold	0.4811	denovo	TM-score
Osjap01g09310	different fold	0.4807	denovo	TM-score
Osjap01g09310	different fold	0.4807	denovo	TM-score
Osjap01g25650	different fold	0.48065	denovo	TM-score
Osjap01g25650	different fold	0.48065	denovo	TM-score
Osjap07g22650	different fold	0.47941	denovo	TM-score
Osjap07g22650	different fold	0.47941	denovo	TM-score
Osjap06g01810	different fold	0.47889	denovo	TM-score
Osjap06g01810	different fold	0.47889	denovo	TM-score
Osjap01g44990	different fold	0.47857	denovo	TM-score
Osjap01g44990	different fold	0.47857	denovo	TM-score
Osjap02g29850	different fold	0.47837	denovo	TM-score
Osjap02g29850	different fold	0.47837	denovo	TM-score
Osjap06g08250	different fold	0.47823	denovo	TM-score
Osjap06g08250	different fold	0.47823	denovo	TM-score
Osjap02g20140	different fold	0.47793	denovo	TM-score
Osjap02g20140	different fold	0.47793	denovo	TM-score
Osjap03g11250	different fold	0.47747	denovo	TM-score
Osjap03g11250	different fold	0.47747	denovo	TM-score
Osjap07g04730	different fold	0.47723	denovo	TM-score
Osjap07g04730	different fold	0.47723	denovo	TM-score
Osjap05g20430	different fold	0.4772	denovo	TM-score
Osjap05g20430	different fold	0.4772	denovo	TM-score
Osjap03g00820	different fold	0.47619	denovo	TM-score
Osjap03g00820	different fold	0.47619	denovo	TM-score
Osjap10g18460	different fold	0.47578	denovo	TM-score
Osjap10g18460	different fold	0.47578	denovo	TM-score
Osjap01g35680	different fold	0.47573	denovo	TM-score
Osjap01g35680	different fold	0.47573	denovo	TM-score
Osjap01g29440	different fold	0.47565	denovo	TM-score
Osjap01g29440	different fold	0.47565	denovo	TM-score
Osjap03g33930	different fold	0.47504	denovo	TM-score
Osjap03g33930	different fold	0.47504	denovo	TM-score
Osjap05g30050	different fold	0.47457	denovo	TM-score
Osjap05g30050	different fold	0.47457	denovo	TM-score
Osjap01g35460	different fold	0.47413	denovo	TM-score
Osjap01g35460	different fold	0.47413	denovo	TM-score
Osjap01g44990	different fold	0.47384	denovo	TM-score
Osjap01g44990	different fold	0.47384	denovo	TM-score
Osjap04g32370	different fold	0.47364	denovo	TM-score
Osjap04g32370	different fold	0.47364	denovo	TM-score
Osjap04g32370	different fold	0.47299	denovo	TM-score
Osjap04g32370	different fold	0.47299	denovo	TM-score
Osjap08g13980	different fold	0.47291	denovo	TM-score
Osjap08g13980	different fold	0.47291	denovo	TM-score
Osjap04g12500	different fold	0.47254	denovo	TM-score
Osjap04g12500	different fold	0.47254	denovo	TM-score
Osjap10g18460	different fold	0.47235	denovo	TM-score
Osjap10g18460	different fold	0.47235	denovo	TM-score
Osjap05g29170	different fold	0.47197	denovo	TM-score
Osjap05g29170	different fold	0.47197	denovo	TM-score
Osjap05g29170	different fold	0.47197	denovo	TM-score
Osjap05g29170	different fold	0.47197	denovo	TM-score
Osjap07g04730	different fold	0.47186	denovo	TM-score
Osjap07g04730	different fold	0.47186	denovo	TM-score
Osjap06g08440	different fold	0.47177	denovo	TM-score
Osjap06g08440	different fold	0.47177	denovo	TM-score
Osjap11g26950	different fold	0.47163	denovo	TM-score
Osjap11g26950	different fold	0.47163	denovo	TM-score
Osjap03g30690	different fold	0.47159	denovo	TM-score
Osjap03g30690	different fold	0.47159	denovo	TM-score
Osjap06g09870	different fold	0.47142	denovo	TM-score
Osjap06g09870	different fold	0.47142	denovo	TM-score
Osjap03g12890	different fold	0.47111	denovo	TM-score
Osjap03g12890	different fold	0.47111	denovo	TM-score
Osjap01g25650	different fold	0.47103	denovo	TM-score
Osjap01g25650	different fold	0.47103	denovo	TM-score
Osjap09g08690	different fold	0.47099	denovo	TM-score
Osjap09g08690	different fold	0.47099	denovo	TM-score
Osjap03g30040	different fold	0.47095	denovo	TM-score
Osjap03g30040	different fold	0.47095	denovo	TM-score
Osjap04g12500	different fold	0.47079	denovo	TM-score
Osjap04g12500	different fold	0.47079	denovo	TM-score
Osjap03g25970	different fold	0.47054	denovo	TM-score
Osjap03g25970	different fold	0.47054	denovo	TM-score
Osjap10g22870	different fold	0.47049	denovo	TM-score
Osjap10g22870	different fold	0.47049	denovo	TM-score
Osjap02g12230	different fold	0.47036	denovo	TM-score
Osjap02g12230	different fold	0.47036	denovo	TM-score
Osjap07g23230	different fold	0.46901	denovo	TM-score
Osjap07g23230	different fold	0.46901	denovo	TM-score
Osjap10g22870	different fold	0.46837	denovo	TM-score
Osjap10g22870	different fold	0.46837	denovo	TM-score
Osjap02g13540	different fold	0.46723	denovo	TM-score
Osjap02g13540	different fold	0.46723	denovo	TM-score
Osjap02g13540	different fold	0.46723	denovo	TM-score
Osjap02g13540	different fold	0.46723	denovo	TM-score
Osjap03g14380	different fold	0.46722	denovo	TM-score
Osjap03g14380	different fold	0.46722	denovo	TM-score
Osjap02g10700	different fold	0.46721	denovo	TM-score
Osjap02g10700	different fold	0.46721	denovo	TM-score
Osjap10g22870	different fold	0.46662	denovo	TM-score
Osjap10g22870	different fold	0.46662	denovo	TM-score
Osjap02g20140	different fold	0.46647	denovo	TM-score
Osjap02g20140	different fold	0.46647	denovo	TM-score
Osjap01g11370	different fold	0.46627	denovo	TM-score
Osjap01g11370	different fold	0.46627	denovo	TM-score
Osjap04g08850	different fold	0.46622	denovo	TM-score
Osjap04g08850	different fold	0.46622	denovo	TM-score
Osjap04g08850	different fold	0.46622	denovo	TM-score
Osjap04g08850	different fold	0.46622	denovo	TM-score
Osjap01g25180	different fold	0.46589	denovo	TM-score
Osjap01g25180	different fold	0.46589	denovo	TM-score
Osjap05g30050	different fold	0.46575	denovo	TM-score
Osjap05g30050	different fold	0.46575	denovo	TM-score
Osjap01g35680	different fold	0.46522	denovo	TM-score
Osjap01g35680	different fold	0.46522	denovo	TM-score
Osjap02g01960	different fold	0.46484	denovo	TM-score
Osjap02g01960	different fold	0.46484	denovo	TM-score
Osjap02g19950	different fold	0.46467	denovo	TM-score
Osjap02g19950	different fold	0.46467	denovo	TM-score
Osjap02g19950	different fold	0.46466	denovo	TM-score
Osjap02g19950	different fold	0.46466	denovo	TM-score
Osjap02g05000	different fold	0.46438	denovo	TM-score
Osjap02g05000	different fold	0.46438	denovo	TM-score
Osjap01g34180	different fold	0.46359	denovo	TM-score
Osjap01g34180	different fold	0.46359	denovo	TM-score
Osjap03g11130	different fold	0.46357	denovo	TM-score
Osjap03g11130	different fold	0.46357	denovo	TM-score
Osjap01g34180	different fold	0.46324	denovo	TM-score
Osjap01g34180	different fold	0.46324	denovo	TM-score
Osjap11g15840	different fold	0.46323	denovo	TM-score
Osjap11g15840	different fold	0.46323	denovo	TM-score
Osjap11g15840	different fold	0.46315	denovo	TM-score
Osjap11g15840	different fold	0.46315	denovo	TM-score
Osjap03g14380	different fold	0.46229	denovo	TM-score
Osjap03g14380	different fold	0.46229	denovo	TM-score
Osjap09g12700	different fold	0.46215	denovo	TM-score
Osjap09g12700	different fold	0.46215	denovo	TM-score
Osjap08g13980	different fold	0.46124	denovo	TM-score
Osjap08g13980	different fold	0.46124	denovo	TM-score
Osjap07g10940	different fold	0.46096	denovo	TM-score
Osjap07g10940	different fold	0.46096	denovo	TM-score
Osjap01g35460	different fold	0.46084	denovo	TM-score
Osjap01g35460	different fold	0.46084	denovo	TM-score
Osjap02g12230	different fold	0.46043	denovo	TM-score
Osjap02g12230	different fold	0.46043	denovo	TM-score
Osjap01g25650	different fold	0.45972	denovo	TM-score
Osjap01g25650	different fold	0.45972	denovo	TM-score
Osjap02g13540	different fold	0.45966	denovo	TM-score
Osjap02g13540	different fold	0.45966	denovo	TM-score
Osjap02g13540	different fold	0.45966	denovo	TM-score
Osjap02g13540	different fold	0.45966	denovo	TM-score
Osjap04g18190	different fold	0.45948	denovo	TM-score
Osjap04g18190	different fold	0.45948	denovo	TM-score
Osjap01g44990	different fold	0.45885	denovo	TM-score
Osjap01g44990	different fold	0.45885	denovo	TM-score
Osjap10g16700	different fold	0.45879	denovo	TM-score
Osjap10g16700	different fold	0.45879	denovo	TM-score
Osjap02g12230	different fold	0.45877	denovo	TM-score
Osjap02g12230	different fold	0.45877	denovo	TM-score
Osjap07g24370	different fold	0.45848	denovo	TM-score
Osjap07g24370	different fold	0.45848	denovo	TM-score
Osjap02g41080	different fold	0.45812	denovo	TM-score
Osjap02g41080	different fold	0.45812	denovo	TM-score
Osjap05g29230	different fold	0.4581	denovo	TM-score
Osjap05g29230	different fold	0.4581	denovo	TM-score
Osjap03g06850	different fold	0.45803	denovo	TM-score
Osjap03g06850	different fold	0.45803	denovo	TM-score
Osjap01g02450	different fold	0.45799	denovo	TM-score
Osjap01g02450	different fold	0.45799	denovo	TM-score
Osjap04g12500	different fold	0.45786	denovo	TM-score
Osjap04g12500	different fold	0.45786	denovo	TM-score
Osjap03g13190	different fold	0.45777	denovo	TM-score
Osjap03g13190	different fold	0.45777	denovo	TM-score
Osjap10g16700	different fold	0.45731	denovo	TM-score
Osjap10g16700	different fold	0.45731	denovo	TM-score
Osjap09g00500	different fold	0.45676	denovo	TM-score
Osjap09g00500	different fold	0.45676	denovo	TM-score
Osjap03g04570	different fold	0.45636	denovo	TM-score
Osjap03g04570	different fold	0.45636	denovo	TM-score
Osjap03g04570	different fold	0.45636	denovo	TM-score
Osjap03g04570	different fold	0.45636	denovo	TM-score
Osjap03g11130	different fold	0.45629	denovo	TM-score
Osjap03g11130	different fold	0.45629	denovo	TM-score
Osjap03g08880	different fold	0.45621	denovo	TM-score
Osjap03g08880	different fold	0.45621	denovo	TM-score
Osjap01g44990	different fold	0.45585	denovo	TM-score
Osjap01g44990	different fold	0.45585	denovo	TM-score
Osjap07g22330	different fold	0.45536	denovo	TM-score
Osjap07g22330	different fold	0.45536	denovo	TM-score
Osjap10g16700	different fold	0.45519	denovo	TM-score
Osjap10g16700	different fold	0.45519	denovo	TM-score
Osjap04g08850	different fold	0.45486	denovo	TM-score
Osjap04g08850	different fold	0.45486	denovo	TM-score
Osjap04g08850	different fold	0.45486	denovo	TM-score
Osjap04g08850	different fold	0.45486	denovo	TM-score
Osjap10g16700	different fold	0.45375	denovo	TM-score
Osjap10g16700	different fold	0.45375	denovo	TM-score
Osjap02g24450	different fold	0.45358	denovo	TM-score
Osjap02g24450	different fold	0.45358	denovo	TM-score
Osjap03g30690	different fold	0.45348	denovo	TM-score
Osjap03g30690	different fold	0.45348	denovo	TM-score
Osjap03g33930	different fold	0.45346	denovo	TM-score
Osjap03g33930	different fold	0.45346	denovo	TM-score
Osjap02g29850	different fold	0.45321	denovo	TM-score
Osjap02g29850	different fold	0.45321	denovo	TM-score
Osjap04g08850	different fold	0.45303	denovo	TM-score
Osjap04g08850	different fold	0.45303	denovo	TM-score
Osjap04g08850	different fold	0.45303	denovo	TM-score
Osjap04g08850	different fold	0.45303	denovo	TM-score
Osjap06g08250	different fold	0.45289	denovo	TM-score
Osjap06g08250	different fold	0.45289	denovo	TM-score
Osjap10g18460	different fold	0.45269	denovo	TM-score
Osjap10g18460	different fold	0.45269	denovo	TM-score
Osjap01g20170	different fold	0.45267	denovo	TM-score
Osjap01g20170	different fold	0.45267	denovo	TM-score
Osjap06g28870	different fold	0.45258	denovo	TM-score
Osjap06g28870	different fold	0.45258	denovo	TM-score
Osjap07g22330	different fold	0.45249	denovo	TM-score
Osjap07g22330	different fold	0.45249	denovo	TM-score
Osjap07g17740	different fold	0.45225	denovo	TM-score
Osjap07g17740	different fold	0.45225	denovo	TM-score
Osjap07g10940	different fold	0.45223	denovo	TM-score
Osjap07g10940	different fold	0.45223	denovo	TM-score
Osjap04g08850	different fold	0.45188	denovo	TM-score
Osjap04g08850	different fold	0.45188	denovo	TM-score
Osjap04g08850	different fold	0.45188	denovo	TM-score
Osjap04g08850	different fold	0.45188	denovo	TM-score
Osjap01g05680	different fold	0.45162	denovo	TM-score
Osjap01g05680	different fold	0.45162	denovo	TM-score
Osjap01g36370	different fold	0.45158	denovo	TM-score
Osjap01g36370	different fold	0.45158	denovo	TM-score
Osjap07g10940	different fold	0.45113	denovo	TM-score
Osjap07g10940	different fold	0.45113	denovo	TM-score
Osjap03g42890	different fold	0.45096	denovo	TM-score
Osjap03g42890	different fold	0.45096	denovo	TM-score
Osjap05g30050	different fold	0.45086	denovo	TM-score
Osjap05g30050	different fold	0.45086	denovo	TM-score
Osjap01g44990	different fold	0.45054	denovo	TM-score
Osjap01g44990	different fold	0.45054	denovo	TM-score
Osjap04g07940	different fold	0.45008	denovo	TM-score
Osjap04g07940	different fold	0.45008	denovo	TM-score
Osjap03g25970	different fold	0.44985	denovo	TM-score
Osjap03g25970	different fold	0.44985	denovo	TM-score
Osjap06g02150	different fold	0.44965	denovo	TM-score
Osjap06g02150	different fold	0.44965	denovo	TM-score
Osjap01g44990	different fold	0.4496	denovo	TM-score
Osjap01g44990	different fold	0.4496	denovo	TM-score
Osjap10g16700	different fold	0.44893	denovo	TM-score
Osjap10g16700	different fold	0.44893	denovo	TM-score
Osjap04g32770	different fold	0.44892	denovo	TM-score
Osjap04g32770	different fold	0.44892	denovo	TM-score
Osjap08g13980	different fold	0.4488	denovo	TM-score
Osjap08g13980	different fold	0.4488	denovo	TM-score
Osjap04g06290	different fold	0.44865	denovo	TM-score
Osjap04g06290	different fold	0.44865	denovo	TM-score
Osjap10g16700	different fold	0.44814	denovo	TM-score
Osjap10g16700	different fold	0.44814	denovo	TM-score
Osjap07g24330	different fold	0.44783	denovo	TM-score
Osjap07g24330	different fold	0.44783	denovo	TM-score
Osjap07g10940	different fold	0.44782	denovo	TM-score
Osjap07g10940	different fold	0.44782	denovo	TM-score
Osjap01g09310	different fold	0.44679	denovo	TM-score
Osjap01g09310	different fold	0.44679	denovo	TM-score
Osjap05g21370	different fold	0.44594	denovo	TM-score
Osjap05g21370	different fold	0.44594	denovo	TM-score
Osjap08g13980	different fold	0.44588	denovo	TM-score
Osjap08g13980	different fold	0.44588	denovo	TM-score
Osjap12g09350	different fold	0.44558	denovo	TM-score
Osjap12g09350	different fold	0.44558	denovo	TM-score
Osjap02g24450	different fold	0.44518	denovo	TM-score
Osjap02g24450	different fold	0.44518	denovo	TM-score
Osjap01g44990	different fold	0.44507	denovo	TM-score
Osjap01g44990	different fold	0.44507	denovo	TM-score
Osjap01g09310	different fold	0.44494	denovo	TM-score
Osjap01g09310	different fold	0.44494	denovo	TM-score
Osjap06g21910	different fold	0.44448	denovo	TM-score
Osjap06g21910	different fold	0.44448	denovo	TM-score
Osjap02g13920	different fold	0.44431	denovo	TM-score
Osjap02g13920	different fold	0.44431	denovo	TM-score
Osjap01g34180	different fold	0.44417	denovo	TM-score
Osjap01g34180	different fold	0.44417	denovo	TM-score
Osjap09g00500	different fold	0.44403	denovo	TM-score
Osjap09g00500	different fold	0.44403	denovo	TM-score
Osjap07g10940	different fold	0.44395	denovo	TM-score
Osjap07g10940	different fold	0.44395	denovo	TM-score
Osjap07g24370	different fold	0.44378	denovo	TM-score
Osjap07g24370	different fold	0.44378	denovo	TM-score
Osjap10g18460	different fold	0.44358	denovo	TM-score
Osjap10g18460	different fold	0.44358	denovo	TM-score
Osjap10g22870	different fold	0.44336	denovo	TM-score
Osjap10g22870	different fold	0.44336	denovo	TM-score
Osjap06g07560	different fold	0.44327	denovo	TM-score
Osjap06g07560	different fold	0.44327	denovo	TM-score
Osjap02g41080	different fold	0.44294	denovo	TM-score
Osjap02g41080	different fold	0.44294	denovo	TM-score
Osjap06g01810	different fold	0.44251	denovo	TM-score
Osjap06g01810	different fold	0.44251	denovo	TM-score
Osjap08g23120	different fold	0.44216	denovo	TM-score
Osjap08g23120	different fold	0.44216	denovo	TM-score
Osjap03g14380	different fold	0.44199	denovo	TM-score
Osjap03g14380	different fold	0.44199	denovo	TM-score
Osjap02g24160	different fold	0.44192	denovo	TM-score
Osjap02g24160	different fold	0.44192	denovo	TM-score
Osjap03g42440	different fold	0.44188	denovo	TM-score
Osjap03g42440	different fold	0.44188	denovo	TM-score
Osjap05g20430	different fold	0.44188	denovo	TM-score
Osjap05g20430	different fold	0.44188	denovo	TM-score
Osjap11g25610	different fold	0.44186	denovo	TM-score
Osjap11g25610	different fold	0.44186	denovo	TM-score
Osjap11g26950	different fold	0.44172	denovo	TM-score
Osjap11g26950	different fold	0.44172	denovo	TM-score
Osjap09g12300	different fold	0.44092	denovo	TM-score
Osjap09g12300	different fold	0.44092	denovo	TM-score
Osjap09g00500	different fold	0.44028	denovo	TM-score
Osjap09g00500	different fold	0.44028	denovo	TM-score
Osjap03g11250	different fold	0.44002	denovo	TM-score
Osjap03g11250	different fold	0.44002	denovo	TM-score
Osjap06g04300	different fold	0.43999	denovo	TM-score
Osjap06g04300	different fold	0.43999	denovo	TM-score
Osjap08g12470	different fold	0.43948	denovo	TM-score
Osjap08g12470	different fold	0.43948	denovo	TM-score
Osjap05g21370	different fold	0.43899	denovo	TM-score
Osjap05g21370	different fold	0.43899	denovo	TM-score
Osjap02g33360	different fold	0.43826	denovo	TM-score
Osjap02g33360	different fold	0.43826	denovo	TM-score
Osjap03g33930	different fold	0.43801	denovo	TM-score
Osjap03g33930	different fold	0.43801	denovo	TM-score
Osjap03g11250	different fold	0.43723	denovo	TM-score
Osjap03g11250	different fold	0.43723	denovo	TM-score
Osjap11g26950	different fold	0.43696	denovo	TM-score
Osjap11g26950	different fold	0.43696	denovo	TM-score
Osjap10g05940	different fold	0.43627	denovo	TM-score
Osjap10g05940	different fold	0.43627	denovo	TM-score
Osjap03g22460	different fold	0.43624	denovo	TM-score
Osjap03g22460	different fold	0.43624	denovo	TM-score
Osjap07g19530	different fold	0.43621	denovo	TM-score
Osjap07g19530	different fold	0.43621	denovo	TM-score
Osjap04g05530	different fold	0.43606	denovo	TM-score
Osjap04g05530	different fold	0.43606	denovo	TM-score
Osjap03g11250	different fold	0.436	denovo	TM-score
Osjap03g11250	different fold	0.436	denovo	TM-score
Osjap01g05680	different fold	0.43574	denovo	TM-score
Osjap01g05680	different fold	0.43574	denovo	TM-score
Osjap01g36920	different fold	0.43561	denovo	TM-score
Osjap01g36920	different fold	0.43561	denovo	TM-score
Osjap12g09350	different fold	0.43556	denovo	TM-score
Osjap12g09350	different fold	0.43556	denovo	TM-score
Osjap03g44640	different fold	0.4349	denovo	TM-score
Osjap03g44640	different fold	0.4349	denovo	TM-score
Osjap05g29170	different fold	0.43469	denovo	TM-score
Osjap05g29170	different fold	0.43469	denovo	TM-score
Osjap05g29170	different fold	0.43469	denovo	TM-score
Osjap05g29170	different fold	0.43469	denovo	TM-score
Osjap05g29170	different fold	0.43398	denovo	TM-score
Osjap05g29170	different fold	0.43398	denovo	TM-score
Osjap05g29170	different fold	0.43398	denovo	TM-score
Osjap05g29170	different fold	0.43398	denovo	TM-score
Osjap03g16870	different fold	0.43377	denovo	TM-score
Osjap03g16870	different fold	0.43377	denovo	TM-score
Osjap03g13190	different fold	0.43368	denovo	TM-score
Osjap03g13190	different fold	0.43368	denovo	TM-score
Osjap04g32370	different fold	0.43366	denovo	TM-score
Osjap04g32370	different fold	0.43366	denovo	TM-score
Osjap06g01810	different fold	0.43325	denovo	TM-score
Osjap06g01810	different fold	0.43325	denovo	TM-score
Osjap02g13920	different fold	0.43311	denovo	TM-score
Osjap02g13920	different fold	0.43311	denovo	TM-score
Osjap10g18460	different fold	0.43309	denovo	TM-score
Osjap10g18460	different fold	0.43309	denovo	TM-score
Osjap02g10140	different fold	0.43295	denovo	TM-score
Osjap02g10140	different fold	0.43295	denovo	TM-score
Osjap03g33930	different fold	0.43238	denovo	TM-score
Osjap03g33930	different fold	0.43238	denovo	TM-score
Osjap03g11250	different fold	0.43217	denovo	TM-score
Osjap03g11250	different fold	0.43217	denovo	TM-score
Osjap02g24160	different fold	0.43206	denovo	TM-score
Osjap02g24160	different fold	0.43206	denovo	TM-score
Osjap04g08850	different fold	0.43156	denovo	TM-score
Osjap04g08850	different fold	0.43156	denovo	TM-score
Osjap04g08850	different fold	0.43156	denovo	TM-score
Osjap04g08850	different fold	0.43156	denovo	TM-score
Osjap06g28750	different fold	0.43099	denovo	TM-score
Osjap06g28750	different fold	0.43099	denovo	TM-score
Osjap06g28750	different fold	0.43099	denovo	TM-score
Osjap06g28750	different fold	0.43099	denovo	TM-score
Osjap06g01810	different fold	0.43076	denovo	TM-score
Osjap06g01810	different fold	0.43076	denovo	TM-score
Osjap01g31340	different fold	0.43037	denovo	TM-score
Osjap01g31340	different fold	0.43037	denovo	TM-score
Osjap01g09310	different fold	0.43018	denovo	TM-score
Osjap01g09310	different fold	0.43018	denovo	TM-score
Osjap04g32370	different fold	0.4299	denovo	TM-score
Osjap04g32370	different fold	0.4299	denovo	TM-score
Osjap11g26950	different fold	0.42949	denovo	TM-score
Osjap11g26950	different fold	0.42949	denovo	TM-score
Osjap05g30050	different fold	0.42927	denovo	TM-score
Osjap05g30050	different fold	0.42927	denovo	TM-score
Osjap02g05000	different fold	0.42829	denovo	TM-score
Osjap02g05000	different fold	0.42829	denovo	TM-score
Osjap10g22870	different fold	0.42827	denovo	TM-score
Osjap10g22870	different fold	0.42827	denovo	TM-score
Osjap04g07940	different fold	0.42815	denovo	TM-score
Osjap04g07940	different fold	0.42815	denovo	TM-score
Osjap02g01960	different fold	0.42803	denovo	TM-score
Osjap02g01960	different fold	0.42803	denovo	TM-score
Osjap04g08850	different fold	0.42769	denovo	TM-score
Osjap04g08850	different fold	0.42769	denovo	TM-score
Osjap04g08850	different fold	0.42769	denovo	TM-score
Osjap04g08850	different fold	0.42769	denovo	TM-score
Osjap01g31340	different fold	0.42764	denovo	TM-score
Osjap01g31340	different fold	0.42764	denovo	TM-score
Osjap07g24370	different fold	0.42761	denovo	TM-score
Osjap07g24370	different fold	0.42761	denovo	TM-score
Osjap02g05000	different fold	0.4272	denovo	TM-score
Osjap02g05000	different fold	0.4272	denovo	TM-score
Osjap01g36920	different fold	0.42713	denovo	TM-score
Osjap01g36920	different fold	0.42713	denovo	TM-score
Osjap04g02030	different fold	0.42695	denovo	TM-score
Osjap04g02030	different fold	0.42695	denovo	TM-score
Osjap01g36920	different fold	0.42649	denovo	TM-score
Osjap01g36920	different fold	0.42649	denovo	TM-score
Osjap09g00500	different fold	0.42597	denovo	TM-score
Osjap09g00500	different fold	0.42597	denovo	TM-score
Osjap02g13540	different fold	0.42586	denovo	TM-score
Osjap02g13540	different fold	0.42586	denovo	TM-score
Osjap02g13540	different fold	0.42586	denovo	TM-score
Osjap02g13540	different fold	0.42586	denovo	TM-score
Osjap09g12300	different fold	0.42569	denovo	TM-score
Osjap09g12300	different fold	0.42569	denovo	TM-score
Osjap05g29230	different fold	0.42548	denovo	TM-score
Osjap05g29230	different fold	0.42548	denovo	TM-score
Osjap05g21370	different fold	0.42544	denovo	TM-score
Osjap05g21370	different fold	0.42544	denovo	TM-score
Osjap03g11250	different fold	0.42529	denovo	TM-score
Osjap03g11250	different fold	0.42529	denovo	TM-score
Osjap10g05940	different fold	0.42516	denovo	TM-score
Osjap10g05940	different fold	0.42516	denovo	TM-score
Osjap02g09700	different fold	0.42493	denovo	TM-score
Osjap02g09700	different fold	0.42493	denovo	TM-score
Osjap01g02450	different fold	0.42428	denovo	TM-score
Osjap01g02450	different fold	0.42428	denovo	TM-score
Osjap01g31340	different fold	0.42397	denovo	TM-score
Osjap01g31340	different fold	0.42397	denovo	TM-score
Osjap02g12230	different fold	0.42388	denovo	TM-score
Osjap02g12230	different fold	0.42388	denovo	TM-score
Osjap01g07460	different fold	0.42386	denovo	TM-score
Osjap01g07460	different fold	0.42386	denovo	TM-score
Osjap05g29170	different fold	0.42359	denovo	TM-score
Osjap05g29170	different fold	0.42359	denovo	TM-score
Osjap05g29170	different fold	0.42359	denovo	TM-score
Osjap05g29170	different fold	0.42359	denovo	TM-score
Osjap03g22460	different fold	0.42343	denovo	TM-score
Osjap03g22460	different fold	0.42343	denovo	TM-score
Osjap03g04570	different fold	0.42318	denovo	TM-score
Osjap03g04570	different fold	0.42318	denovo	TM-score
Osjap03g04570	different fold	0.42318	denovo	TM-score
Osjap03g04570	different fold	0.42318	denovo	TM-score
Osjap07g19530	different fold	0.42293	denovo	TM-score
Osjap07g19530	different fold	0.42293	denovo	TM-score
Osjap06g21910	different fold	0.4228	denovo	TM-score
Osjap06g21910	different fold	0.4228	denovo	TM-score
Osjap02g12230	different fold	0.42261	denovo	TM-score
Osjap02g12230	different fold	0.42261	denovo	TM-score
Osjap03g33930	different fold	0.42251	denovo	TM-score
Osjap03g33930	different fold	0.42251	denovo	TM-score
Osjap03g02010	different fold	0.42239	denovo	TM-score
Osjap03g02010	different fold	0.42239	denovo	TM-score
Osjap08g13980	different fold	0.4222	denovo	TM-score
Osjap08g13980	different fold	0.4222	denovo	TM-score
Osjap12g17490	different fold	0.42162	denovo	TM-score
Osjap12g17490	different fold	0.42162	denovo	TM-score
Osjap02g24450	different fold	0.42115	denovo	TM-score
Osjap02g24450	different fold	0.42115	denovo	TM-score
Osjap03g11250	different fold	0.42083	denovo	TM-score
Osjap03g11250	different fold	0.42083	denovo	TM-score
Osjap01g02450	different fold	0.4208	denovo	TM-score
Osjap01g02450	different fold	0.4208	denovo	TM-score
Osjap09g12700	different fold	0.42065	denovo	TM-score
Osjap09g12700	different fold	0.42065	denovo	TM-score
Osjap01g35460	different fold	0.41993	denovo	TM-score
Osjap01g35460	different fold	0.41993	denovo	TM-score
Osjap01g29440	different fold	0.41986	denovo	TM-score
Osjap01g29440	different fold	0.41986	denovo	TM-score
Osjap12g04250	different fold	0.41982	denovo	TM-score
Osjap12g04250	different fold	0.41982	denovo	TM-score
Osjap04g08850	different fold	0.41962	denovo	TM-score
Osjap04g08850	different fold	0.41962	denovo	TM-score
Osjap04g08850	different fold	0.41962	denovo	TM-score
Osjap04g08850	different fold	0.41962	denovo	TM-score
Osjap02g10140	different fold	0.41935	denovo	TM-score
Osjap02g10140	different fold	0.41935	denovo	TM-score
Osjap02g24450	different fold	0.41877	denovo	TM-score
Osjap02g24450	different fold	0.41877	denovo	TM-score
Osjap03g44640	different fold	0.41848	denovo	TM-score
Osjap03g44640	different fold	0.41848	denovo	TM-score
Osjap03g14380	different fold	0.4182	denovo	TM-score
Osjap03g14380	different fold	0.4182	denovo	TM-score
Osjap06g02380	different fold	0.41811	denovo	TM-score
Osjap06g02380	different fold	0.41811	denovo	TM-score
Osjap12g04310	different fold	0.41779	denovo	TM-score
Osjap12g04310	different fold	0.41779	denovo	TM-score
Osjap01g43740	different fold	0.41763	denovo	TM-score
Osjap01g43740	different fold	0.41763	denovo	TM-score
Osjap03g30690	different fold	0.41763	denovo	TM-score
Osjap03g30690	different fold	0.41763	denovo	TM-score
Osjap05g20430	different fold	0.41742	denovo	TM-score
Osjap05g20430	different fold	0.41742	denovo	TM-score
Osjap06g08250	different fold	0.41713	denovo	TM-score
Osjap06g08250	different fold	0.41713	denovo	TM-score
Osjap10g18460	different fold	0.41637	denovo	TM-score
Osjap10g18460	different fold	0.41637	denovo	TM-score
Osjap02g20140	different fold	0.41623	denovo	TM-score
Osjap02g20140	different fold	0.41623	denovo	TM-score
Osjap08g13980	different fold	0.41622	denovo	TM-score
Osjap08g13980	different fold	0.41622	denovo	TM-score
Osjap03g33930	different fold	0.41618	denovo	TM-score
Osjap03g33930	different fold	0.41618	denovo	TM-score
Osjap10g08070	different fold	0.41614	denovo	TM-score
Osjap10g08070	different fold	0.41614	denovo	TM-score
Osjap01g02450	different fold	0.4158	denovo	TM-score
Osjap01g02450	different fold	0.4158	denovo	TM-score
Osjap12g14120	different fold	0.41561	denovo	TM-score
Osjap12g14120	different fold	0.41561	denovo	TM-score
Osjap02g05000	different fold	0.41553	denovo	TM-score
Osjap02g05000	different fold	0.41553	denovo	TM-score
Osjap02g13540	different fold	0.41548	denovo	TM-score
Osjap02g13540	different fold	0.41548	denovo	TM-score
Osjap02g13540	different fold	0.41548	denovo	TM-score
Osjap02g13540	different fold	0.41548	denovo	TM-score
Osjap03g02010	different fold	0.41538	denovo	TM-score
Osjap03g02010	different fold	0.41538	denovo	TM-score
Osjap02g13920	different fold	0.4153	denovo	TM-score
Osjap02g13920	different fold	0.4153	denovo	TM-score
Osjap02g13920	different fold	0.41469	denovo	TM-score
Osjap02g13920	different fold	0.41469	denovo	TM-score
Osjap09g00500	different fold	0.41442	denovo	TM-score
Osjap09g00500	different fold	0.41442	denovo	TM-score
Osjap01g35460	different fold	0.41429	denovo	TM-score
Osjap01g35460	different fold	0.41429	denovo	TM-score
Osjap09g00550	different fold	0.41419	denovo	TM-score
Osjap09g00550	different fold	0.41419	denovo	TM-score
Osjap04g08850	different fold	0.41417	denovo	TM-score
Osjap04g08850	different fold	0.41417	denovo	TM-score
Osjap04g08850	different fold	0.41417	denovo	TM-score
Osjap04g08850	different fold	0.41417	denovo	TM-score
Osjap07g04730	different fold	0.41404	denovo	TM-score
Osjap07g04730	different fold	0.41404	denovo	TM-score
Osjap03g38490	different fold	0.41389	denovo	TM-score
Osjap03g38490	different fold	0.41389	denovo	TM-score
Osjap03g04570	different fold	0.41387	denovo	TM-score
Osjap03g04570	different fold	0.41387	denovo	TM-score
Osjap03g04570	different fold	0.41387	denovo	TM-score
Osjap03g04570	different fold	0.41387	denovo	TM-score
Osjap01g31340	different fold	0.41343	denovo	TM-score
Osjap01g31340	different fold	0.41343	denovo	TM-score
Osjap06g08250	different fold	0.41305	denovo	TM-score
Osjap06g08250	different fold	0.41305	denovo	TM-score
Osjap03g08880	different fold	0.41214	denovo	TM-score
Osjap03g08880	different fold	0.41214	denovo	TM-score
Osjap04g05530	different fold	0.41189	denovo	TM-score
Osjap04g05530	different fold	0.41189	denovo	TM-score
Osjap01g36370	different fold	0.4115	denovo	TM-score
Osjap01g36370	different fold	0.4115	denovo	TM-score
Osjap01g36920	different fold	0.41146	denovo	TM-score
Osjap01g36920	different fold	0.41146	denovo	TM-score
Osjap03g08880	different fold	0.41121	denovo	TM-score
Osjap03g08880	different fold	0.41121	denovo	TM-score
Osjap11g05160	different fold	0.41039	denovo	TM-score
Osjap11g05160	different fold	0.41039	denovo	TM-score
Osjap07g24370	different fold	0.41026	denovo	TM-score
Osjap07g24370	different fold	0.41026	denovo	TM-score
Osjap05g29230	different fold	0.41022	denovo	TM-score
Osjap05g29230	different fold	0.41022	denovo	TM-score
Osjap05g29170	different fold	0.4102	denovo	TM-score
Osjap05g29170	different fold	0.4102	denovo	TM-score
Osjap05g29170	different fold	0.4102	denovo	TM-score
Osjap05g29170	different fold	0.4102	denovo	TM-score
Osjap10g22870	different fold	0.41016	denovo	TM-score
Osjap10g22870	different fold	0.41016	denovo	TM-score
Osjap01g29440	different fold	0.41011	denovo	TM-score
Osjap01g29440	different fold	0.41011	denovo	TM-score
Osjap07g30300	different fold	0.40996	denovo	TM-score
Osjap07g30300	different fold	0.40996	denovo	TM-score
Osjap03g30040	different fold	0.40976	denovo	TM-score
Osjap03g30040	different fold	0.40976	denovo	TM-score
Osjap01g35460	different fold	0.40973	denovo	TM-score
Osjap01g35460	different fold	0.40973	denovo	TM-score
Osjap03g44640	different fold	0.40973	denovo	TM-score
Osjap03g44640	different fold	0.40973	denovo	TM-score
Osjap08g13980	different fold	0.40914	denovo	TM-score
Osjap08g13980	different fold	0.40914	denovo	TM-score
Osjap01g05680	different fold	0.40908	denovo	TM-score
Osjap01g05680	different fold	0.40908	denovo	TM-score
Osjap04g07940	different fold	0.40897	denovo	TM-score
Osjap04g07940	different fold	0.40897	denovo	TM-score
Osjap02g29850	different fold	0.40875	denovo	TM-score
Osjap02g29850	different fold	0.40875	denovo	TM-score
Osjap11g15840	different fold	0.40851	denovo	TM-score
Osjap11g15840	different fold	0.40851	denovo	TM-score
Osjap06g04300	different fold	0.40844	denovo	TM-score
Osjap06g04300	different fold	0.40844	denovo	TM-score
Osjap11g15840	different fold	0.40841	denovo	TM-score
Osjap11g15840	different fold	0.40841	denovo	TM-score
Osjap05g30050	different fold	0.40837	denovo	TM-score
Osjap05g30050	different fold	0.40837	denovo	TM-score
Osjap04g08850	different fold	0.40824	denovo	TM-score
Osjap04g08850	different fold	0.40824	denovo	TM-score
Osjap04g08850	different fold	0.40824	denovo	TM-score
Osjap04g08850	different fold	0.40824	denovo	TM-score
Osjap02g29850	different fold	0.4081	denovo	TM-score
Osjap02g29850	different fold	0.4081	denovo	TM-score
Osjap04g32770	different fold	0.40794	denovo	TM-score
Osjap04g32770	different fold	0.40794	denovo	TM-score
Osjap06g28870	different fold	0.40786	denovo	TM-score
Osjap06g28870	different fold	0.40786	denovo	TM-score
Osjap06g21580	different fold	0.40712	denovo	TM-score
Osjap06g21580	different fold	0.40712	denovo	TM-score
Osjap03g30040	different fold	0.40664	denovo	TM-score
Osjap03g30040	different fold	0.40664	denovo	TM-score
Osjap03g42440	different fold	0.4061	denovo	TM-score
Osjap03g42440	different fold	0.4061	denovo	TM-score
Osjap02g24160	different fold	0.40601	denovo	TM-score
Osjap02g24160	different fold	0.40601	denovo	TM-score
Osjap01g31340	different fold	0.40578	denovo	TM-score
Osjap01g31340	different fold	0.40578	denovo	TM-score
Osjap02g20140	different fold	0.40556	denovo	TM-score
Osjap02g20140	different fold	0.40556	denovo	TM-score
Osjap03g17040	different fold	0.40544	denovo	TM-score
Osjap03g17040	different fold	0.40544	denovo	TM-score
Osjap03g35700	different fold	0.40502	denovo	TM-score
Osjap03g35700	different fold	0.40502	denovo	TM-score
Osjap06g21910	different fold	0.40479	denovo	TM-score
Osjap06g21910	different fold	0.40479	denovo	TM-score
Osjap02g19950	different fold	0.40427	denovo	TM-score
Osjap02g19950	different fold	0.40427	denovo	TM-score
Osjap06g00450	different fold	0.40388	denovo	TM-score
Osjap06g00450	different fold	0.40388	denovo	TM-score
Osjap02g40470	different fold	0.40307	denovo	TM-score
Osjap02g40470	different fold	0.40307	denovo	TM-score
Osjap06g02150	different fold	0.4027	denovo	TM-score
Osjap06g02150	different fold	0.4027	denovo	TM-score
Osjap08g20510	different fold	0.40257	denovo	TM-score
Osjap08g20510	different fold	0.40257	denovo	TM-score
Osjap03g44640	different fold	0.40237	denovo	TM-score
Osjap03g44640	different fold	0.40237	denovo	TM-score
Osjap02g10140	different fold	0.40206	denovo	TM-score
Osjap02g10140	different fold	0.40206	denovo	TM-score
Osjap07g23230	different fold	0.40145	denovo	TM-score
Osjap07g23230	different fold	0.40145	denovo	TM-score
Osjap10g08070	different fold	0.40118	denovo	TM-score
Osjap10g08070	different fold	0.40118	denovo	TM-score
Osjap06g02150	different fold	0.40106	denovo	TM-score
Osjap06g02150	different fold	0.40106	denovo	TM-score
Osjap02g09700	different fold	0.401	denovo	TM-score
Osjap02g09700	different fold	0.401	denovo	TM-score
Osjap02g25860	different fold	0.401	denovo	TM-score
Osjap02g25860	different fold	0.401	denovo	TM-score
Osjap01g36370	different fold	0.40099	denovo	TM-score
Osjap01g36370	different fold	0.40099	denovo	TM-score
Osjap01g31340	different fold	0.40075	denovo	TM-score
Osjap01g31340	different fold	0.40075	denovo	TM-score
Osjap01g35680	different fold	0.40025	denovo	TM-score
Osjap01g35680	different fold	0.40025	denovo	TM-score
Osjap01g31340	different fold	0.39996	denovo	TM-score
Osjap01g31340	different fold	0.39996	denovo	TM-score
Osjap12g04250	different fold	0.39983	denovo	TM-score
Osjap12g04250	different fold	0.39983	denovo	TM-score
Osjap01g07460	different fold	0.39926	denovo	TM-score
Osjap01g07460	different fold	0.39926	denovo	TM-score
Osjap03g33930	different fold	0.39925	denovo	TM-score
Osjap03g33930	different fold	0.39925	denovo	TM-score
Osjap12g04310	different fold	0.39919	denovo	TM-score
Osjap12g04310	different fold	0.39919	denovo	TM-score
Osjap05g29170	different fold	0.39911	denovo	TM-score
Osjap05g29170	different fold	0.39911	denovo	TM-score
Osjap05g29170	different fold	0.39911	denovo	TM-score
Osjap05g29170	different fold	0.39911	denovo	TM-score
Osjap01g35680	different fold	0.39906	denovo	TM-score
Osjap01g35680	different fold	0.39906	denovo	TM-score
Osjap02g24160	different fold	0.39905	denovo	TM-score
Osjap02g24160	different fold	0.39905	denovo	TM-score
Osjap02g36680	different fold	0.39882	denovo	TM-score
Osjap02g36680	different fold	0.39882	denovo	TM-score
Osjap02g36680	different fold	0.39882	denovo	TM-score
Osjap02g36680	different fold	0.39882	denovo	TM-score
Osjap01g43740	different fold	0.39849	denovo	TM-score
Osjap01g43740	different fold	0.39849	denovo	TM-score
Osjap09g12300	different fold	0.39838	denovo	TM-score
Osjap09g12300	different fold	0.39838	denovo	TM-score
Osjap04g08850	different fold	0.39814	denovo	TM-score
Osjap04g08850	different fold	0.39814	denovo	TM-score
Osjap04g08850	different fold	0.39814	denovo	TM-score
Osjap04g08850	different fold	0.39814	denovo	TM-score
Osjap10g08070	different fold	0.39743	denovo	TM-score
Osjap10g08070	different fold	0.39743	denovo	TM-score
Osjap03g00670	different fold	0.39735	denovo	TM-score
Osjap03g00670	different fold	0.39735	denovo	TM-score
Osjap01g02390	different fold	0.39724	denovo	TM-score
Osjap01g02390	different fold	0.39724	denovo	TM-score
Osjap09g00500	different fold	0.39715	denovo	TM-score
Osjap09g00500	different fold	0.39715	denovo	TM-score
Osjap07g24370	different fold	0.39666	denovo	TM-score
Osjap07g24370	different fold	0.39666	denovo	TM-score
Osjap04g22170	different fold	0.39637	denovo	TM-score
Osjap04g22170	different fold	0.39637	denovo	TM-score
Osjap01g05680	different fold	0.39594	denovo	TM-score
Osjap01g05680	different fold	0.39594	denovo	TM-score
Osjap08g13980	different fold	0.39581	denovo	TM-score
Osjap08g13980	different fold	0.39581	denovo	TM-score
Osjap06g00450	different fold	0.3958	denovo	TM-score
Osjap06g00450	different fold	0.3958	denovo	TM-score
Osjap11g26950	different fold	0.3958	denovo	TM-score
Osjap11g26950	different fold	0.3958	denovo	TM-score
Osjap02g20140	different fold	0.39558	denovo	TM-score
Osjap02g20140	different fold	0.39558	denovo	TM-score
Osjap10g22870	different fold	0.39554	denovo	TM-score
Osjap10g22870	different fold	0.39554	denovo	TM-score
Osjap04g08850	different fold	0.39501	denovo	TM-score
Osjap04g08850	different fold	0.39501	denovo	TM-score
Osjap04g08850	different fold	0.39501	denovo	TM-score
Osjap04g08850	different fold	0.39501	denovo	TM-score
Osjap06g21910	different fold	0.3949	denovo	TM-score
Osjap06g21910	different fold	0.3949	denovo	TM-score
Osjap04g32770	different fold	0.39486	denovo	TM-score
Osjap04g32770	different fold	0.39486	denovo	TM-score
Osjap01g34180	different fold	0.3942	denovo	TM-score
Osjap01g34180	different fold	0.3942	denovo	TM-score
Osjap01g11690	different fold	0.39413	denovo	TM-score
Osjap01g11690	different fold	0.39413	denovo	TM-score
Osjap11g15840	different fold	0.39408	denovo	TM-score
Osjap11g15840	different fold	0.39408	denovo	TM-score
Osjap11g15840	different fold	0.39408	denovo	TM-score
Osjap11g15840	different fold	0.39408	denovo	TM-score
Osjap06g21910	different fold	0.39403	denovo	TM-score
Osjap06g21910	different fold	0.39403	denovo	TM-score
Osjap04g08850	different fold	0.39394	denovo	TM-score
Osjap04g08850	different fold	0.39394	denovo	TM-score
Osjap04g08850	different fold	0.39394	denovo	TM-score
Osjap04g08850	different fold	0.39394	denovo	TM-score
Osjap03g30690	different fold	0.39385	denovo	TM-score
Osjap03g30690	different fold	0.39385	denovo	TM-score
Osjap05g30030	different fold	0.3935	denovo	TM-score
Osjap05g30030	different fold	0.3935	denovo	TM-score
Osjap07g30300	different fold	0.39331	denovo	TM-score
Osjap07g30300	different fold	0.39331	denovo	TM-score
Osjap10g05940	different fold	0.39327	denovo	TM-score
Osjap10g05940	different fold	0.39327	denovo	TM-score
Osjap10g05940	different fold	0.3932	denovo	TM-score
Osjap10g05940	different fold	0.3932	denovo	TM-score
Osjap06g04300	different fold	0.39315	denovo	TM-score
Osjap06g04300	different fold	0.39315	denovo	TM-score
Osjap02g13920	different fold	0.3928	denovo	TM-score
Osjap02g13920	different fold	0.3928	denovo	TM-score
Osjap05g29170	different fold	0.39272	denovo	TM-score
Osjap05g29170	different fold	0.39272	denovo	TM-score
Osjap05g29170	different fold	0.39272	denovo	TM-score
Osjap05g29170	different fold	0.39272	denovo	TM-score
Osjap05g20430	different fold	0.39247	denovo	TM-score
Osjap05g20430	different fold	0.39247	denovo	TM-score
Osjap07g29250	different fold	0.39218	denovo	TM-score
Osjap07g29250	different fold	0.39218	denovo	TM-score
Osjap03g11250	different fold	0.39213	denovo	TM-score
Osjap03g11250	different fold	0.39213	denovo	TM-score
Osjap05g16750	different fold	0.39189	denovo	TM-score
Osjap05g16750	different fold	0.39189	denovo	TM-score
Osjap05g29170	different fold	0.39188	denovo	TM-score
Osjap05g29170	different fold	0.39188	denovo	TM-score
Osjap05g29170	different fold	0.39188	denovo	TM-score
Osjap05g29170	different fold	0.39188	denovo	TM-score
Osjap07g23230	different fold	0.39184	denovo	TM-score
Osjap07g23230	different fold	0.39184	denovo	TM-score
Osjap03g06850	different fold	0.39181	denovo	TM-score
Osjap03g06850	different fold	0.39181	denovo	TM-score
Osjap12g04310	different fold	0.39178	denovo	TM-score
Osjap12g04310	different fold	0.39178	denovo	TM-score
Osjap03g08880	different fold	0.39173	denovo	TM-score
Osjap03g08880	different fold	0.39173	denovo	TM-score
Osjap04g14070	different fold	0.39173	denovo	TM-score
Osjap04g14070	different fold	0.39173	denovo	TM-score
Osjap11g26950	different fold	0.39172	denovo	TM-score
Osjap11g26950	different fold	0.39172	denovo	TM-score
Osjap09g12300	different fold	0.39146	denovo	TM-score
Osjap09g12300	different fold	0.39146	denovo	TM-score
Osjap10g08070	different fold	0.39117	denovo	TM-score
Osjap10g08070	different fold	0.39117	denovo	TM-score
Osjap05g29170	different fold	0.39069	denovo	TM-score
Osjap05g29170	different fold	0.39069	denovo	TM-score
Osjap05g29170	different fold	0.39069	denovo	TM-score
Osjap05g29170	different fold	0.39069	denovo	TM-score
Osjap10g05940	different fold	0.39022	denovo	TM-score
Osjap10g05940	different fold	0.39022	denovo	TM-score
Osjap02g36680	different fold	0.38981	denovo	TM-score
Osjap02g36680	different fold	0.38981	denovo	TM-score
Osjap02g36680	different fold	0.38981	denovo	TM-score
Osjap02g36680	different fold	0.38981	denovo	TM-score
Osjap03g04570	different fold	0.38971	denovo	TM-score
Osjap03g04570	different fold	0.38971	denovo	TM-score
Osjap03g04570	different fold	0.38971	denovo	TM-score
Osjap03g04570	different fold	0.38971	denovo	TM-score
Osjap12g16670	different fold	0.38969	denovo	TM-score
Osjap12g16670	different fold	0.38969	denovo	TM-score
Osjap09g12700	different fold	0.38948	denovo	TM-score
Osjap09g12700	different fold	0.38948	denovo	TM-score
Osjap04g06290	different fold	0.3893	denovo	TM-score
Osjap04g06290	different fold	0.3893	denovo	TM-score
Osjap01g07460	different fold	0.38921	denovo	TM-score
Osjap01g07460	different fold	0.38921	denovo	TM-score
Osjap03g44640	different fold	0.38919	denovo	TM-score
Osjap03g44640	different fold	0.38919	denovo	TM-score
Osjap03g02010	different fold	0.38918	denovo	TM-score
Osjap03g02010	different fold	0.38918	denovo	TM-score
Osjap06g02150	different fold	0.38883	denovo	TM-score
Osjap06g02150	different fold	0.38883	denovo	TM-score
Osjap03g06850	different fold	0.38882	denovo	TM-score
Osjap03g06850	different fold	0.38882	denovo	TM-score
Osjap06g21910	different fold	0.38877	denovo	TM-score
Osjap06g21910	different fold	0.38877	denovo	TM-score
Osjap10g22870	different fold	0.38871	denovo	TM-score
Osjap10g22870	different fold	0.38871	denovo	TM-score
Osjap02g33060	different fold	0.38862	denovo	TM-score
Osjap02g33060	different fold	0.38862	denovo	TM-score
Osjap11g15840	different fold	0.38849	denovo	TM-score
Osjap11g15840	different fold	0.38849	denovo	TM-score
Osjap11g15840	different fold	0.38849	denovo	TM-score
Osjap11g15840	different fold	0.38849	denovo	TM-score
Osjap04g18190	different fold	0.38838	denovo	TM-score
Osjap04g18190	different fold	0.38838	denovo	TM-score
Osjap06g08440	different fold	0.38814	denovo	TM-score
[truncated: 6,397 more rows]

## Sheet: S5
Supplementary table 5. Downloaded RNAseq data information. Note: Although the tissues are same for some samples, they could from different treatment or conditions.
SRAid	ProjectID	SampleId	Tissues
SRR074137	PRJNA134239	SAMN00138861	Callus
SRR9308843	PRJNA549137	SAMN12071742	Carpel
SRR9308844	PRJNA549137	SAMN12071742	Carpel
SRR9308845	PRJNA549137	SAMN12071742	Carpel
SRR9308846	PRJNA549137	SAMN12071742	Carpel
SRR9308849	PRJNA549137	SAMN12071741	Carpel
SRR9308850	PRJNA549137	SAMN12071741	Carpel
SRR9308872	PRJNA549137	SAMN12071741	Carpel
SRR9308846	PRJNA549137	SAMN12071742	Carpel
SRR9308849	PRJNA549137	SAMN12071741	floral
SRR9308850	PRJNA549137	SAMN12071741	floral
SRR9308872	PRJNA549137	SAMN12071741	floral
SRR074170	PRJNA134239	SAMN00138894	Flower
SRR10917723	PRJNA602373	SAMN13893364	Leaf
SRR10917727	PRJNA602373	SAMN13893362	Leaf
SRR10917728	PRJNA602373	SAMN13893362	Leaf
SRR10917729	PRJNA602373	SAMN13893362	Leaf
SRR10917731	PRJNA602373	SAMN13893364	Leaf
SRR10917732	PRJNA602373	SAMN13893364	Leaf
SRR10272605	PRJNA573824	SAMN12826515	Leaf
SRR15178358	PRJNA747295	SAMN20285915	Leaf
SRR074133	PRJNA134239	SAMN00138857	Leaf
SRR074134	PRJNA134239	SAMN00138858	Leaf
SRR074135	PRJNA134239	SAMN00138859	Leaf
SRR074136	PRJNA134239	SAMN00138860	Leaf
SRR074138	PRJNA134239	SAMN00138862	Leaf
SRR074139	PRJNA134239	SAMN00138863	Leaf
SRR074141	PRJNA134239	SAMN00138865	Leaf
SRR074142	PRJNA134239	SAMN00138866	Leaf
SRR074146	PRJNA134239	SAMN00138870	Leaf
SRR074148	PRJNA134239	SAMN00138872	Leaf
SRR074149	PRJNA134239	SAMN00138873	Leaf
SRR074152	PRJNA134239	SAMN00138876	Leaf
SRR074153	PRJNA134239	SAMN00138877	Leaf
SRR074155	PRJNA134239	SAMN00138879	Leaf
SRR074156	PRJNA134239	SAMN00138880	Leaf
SRR074157	PRJNA134239	SAMN00138881	Leaf
SRR074158	PRJNA134239	SAMN00138882	Leaf
SRR074159	PRJNA134239	SAMN00138883	Leaf
SRR074160	PRJNA134239	SAMN00138884	Leaf
SRR074145	PRJNA134239	SAMN00138869	Panicle
SRR074147	PRJNA134239	SAMN00138871	Pollen
SRR12719341	PRJNA665812	SAMN16268948	Root
SRR12772277	PRJNA667189	SAMN16361503	Root
SRR12772280	PRJNA667189	SAMN16361505	Root
SRR12772282	PRJNA667189	SAMN16361503	Root
SRR12772285	PRJNA667189	SAMN16361514	Root
SRR12772286	PRJNA667189	SAMN16361513	Root
SRR12772287	PRJNA667189	SAMN16361512	Root
SRR12772288	PRJNA667189	SAMN16361511	Root
SRR17562318	PRJNA796019	SAMN16361512	Root
SRR17562319	PRJNA796019	SAMN16361511	Root
SRR17562322	PRJNA796019	SAMN16361504	Root
SRR17562323	PRJNA796019	SAMN16361503	Root
SRR074140	PRJNA134239	SAMN00138864	Root
SRR074143	PRJNA134239	SAMN00138867	Root
SRR074150	PRJNA134239	SAMN00138874	Root
SRR074154	PRJNA134239	SAMN00138878	Root
SRR074171	PRJNA134239	SAMN00138895	Root
SRR074144	PRJNA134239	SAMN00138868	Seed
SRR074166	PRJNA134239	SAMN00138890	Seed
SRR074167	PRJNA134239	SAMN00138891	Seed
SRR074161	PRJNA134239	SAMN00138885_	Seed
SRR074162	PRJNA134239	SAMN00138886	Seed
SRR074163	PRJNA134239	SAMN00138887	Seed
SRR074164	PRJNA134239	SAMN00138888	Seed
SRR074165	PRJNA134239	SAMN00138889	Seed
SRR074168	PRJNA134239	SAMN00138892	Seed
SRR074169	PRJNA134239	SAMN00138893	Seed
SRR11213673	PRJNA609653	SAMN14257272	seedling
SRR11213674	PRJNA609653	SAMN14257271	seedling
SRR11213675	PRJNA609653	SAMN14257270	seedling
SRR11213676	PRJNA609653	SAMN14257269	seedling
SRR11213677	PRJNA609653	SAMN14257314	seedling
SRR11213678	PRJNA609653	SAMN14257313	seedling
SRR11213679	PRJNA609653	SAMN14257312	seedling
SRR11213680	PRJNA609653	SAMN14257311	seedling
SRR11213681	PRJNA609653	SAMN14257310	seedling
SRR11213682	PRJNA609653	SAMN14257309	seedling
SRR11213683	PRJNA609653	SAMN14257308	seedling
SRR11213684	PRJNA609653	SAMN14257307	seedling
SRR2154082	PRJNA292458	SAMN03980164	seedling
SRR2154083	PRJNA292458	SAMN03980165	seedling
SRR2154084	PRJNA292458	SAMN03980166	seedling
SRR2154085	PRJNA292458	SAMN03980167	seedling
SRR2154086	PRJNA292458	SAMN03980168	seedling
SRR2154087	PRJNA292458	SAMN03980169	seedling
SRR12772278	PRJNA667189	SAMN16361507	Shoot
SRR12772279	PRJNA667189	SAMN16361500	Shoot
SRR12772281	PRJNA667189	SAMN16361499	Shoot
SRR12772283	PRJNA667189	SAMN16361501	Shoot
SRR12772284	PRJNA667189	SAMN16361501	Shoot
SRR12772289	PRJNA667189	SAMN16361510	Shoot
SRR12772290	PRJNA667189	SAMN16361509	Shoot
SRR12772291	PRJNA667189	SAMN16361500	Shoot
SRR12772292	PRJNA667189	SAMN16361499	Shoot
SRR17562320	PRJNA796019	SAMN16361508	Shoot
SRR17562321	PRJNA796019	SAMN16361507	Shoot
SRR17562324	PRJNA796019	SAMN16361500	Shoot
SRR17562325	PRJNA796019	SAMN16361499	Shoot
SRR11901968	PRJNA636363	SAMN15074861	Shoot
SRR11901971	PRJNA636363	SAMN15074858	Shoot
SRR11901974	PRJNA636363	SAMN15074855	Shoot
SRR11901977	PRJNA636363	SAMN15074852	Shoot
SRR11901980	PRJNA636363	SAMN15074849	Shoot
SRR11901983	PRJNA636363	SAMN15074887	Shoot
SRR074151	PRJNA134239	SAMN00138875	Stem
SRR074125	PRJNA134239	SAMN00138853	Leaf
SRR074126	PRJNA134239	SAMN00138853	Leaf
SRR074127	PRJNA134239	SAMN00138853	Leaf
SRR074129	PRJNA134239	SAMN00138855	Leaf
SRR074130	PRJNA134239	SAMN00138856	Leaf
SRR074131	PRJNA134239	SAMN00138856	Leaf
SRR074132	PRJNA134239	SAMN00138856	Leaf

## Sheet: S6
Supplementary table 6. The Gibbs free energy (ΔG) and dissociation constant (Kd) estimated from protein complex file (pdb) of AlphaFold2-multimer with the online tool of PRODIGY.
Note: To save the space, only the highlighted pairs with gradually increasing binding affinities are visualized (Supplementary figure 10 and 11).
a) The estimated free energy and dissociation constant for complexes	de novo gene/protein	de novo gene age	protein partner	Gibbs free energy (ΔG)	dissociation constant (Kd)	coexpression coefficient	No. of residue-residue-pairs
de novo genes	OSJAP02G01960	br5	OSJAP02G06610	-8.9	3e-07	>0.8	342
de novo genes	OSJAP10G05940	br3	OSJAP03G23420	-9.7	7.5e-08	>0.8	71
de novo genes	OSJAP09G17390	br5	OSJAP12G19900	-9.7	7.4e-08	>0.8	110
de novo genes	Osjap02g03230	br4	Osjap11g01010	-10.6	1.6e-08	>0.8	75
de novo genes	OSJAP09G12300	br5	OSJAP05G02520	-10.7	1.3e-08	>0.8	113
de novo genes	OSJAP03G42890	br3	OSJAP03G27650	-11.6	3.1e-09	>0.8	95
de novo genes	OSJAP12G21000	br4	OSJAP03G04940	-11.6	3.1e-09	>0.8	111
de novo genes	Osjap03g44640	br5	Osjap02g18750	-12.2	1.2e-09	>0.8	106
de novo genes	OSJAP01G39060	br3	OSJAP12G24130	-13.3	1.7e-10	>0.8	140
de novo genes	OSJAP07G29250	br3	OSJAP09G08610	-14	5.6e-11	>0.8	142
de novo genes	OSJAP04G26070	br5	OSJAP03G04940	-14.2	3.9e-11	>0.8	154
de novo genes	OSJAP06G23520	br4	OSJAP08G03720	-14.3	3.1e-11	>0.8	123
de novo genes	OSJAP06G24400	br3	OSJAP03G45040	-14.3	3.3e-11	>0.8	167
de novo genes	OSJAP03G13840	br5	OSJAP07G29500	-15.1	8.7e-12	>0.8	156
de novo genes	OSJAP04G02030	br1	OSJAP01G21270	-15.4	4.9e-12	>0.8	129
de novo genes	OSJAP02G29850	br3	OSJAP09G02170	-15.9	2.3e-12	>0.8	196
de novo genes	Osjap06g21150	br2	Osjap05g12760	-17.4	1.8e-13	>0.8	207
de novo genes	OSJAP07G22330	br2	OSJAP06G28410	-20.1	1.7e-15	>0.8	216
de novo genes	OSJAP01G09610	br2	OSJAP06G28410	-27.5	6.9e-21	>0.8	342
de novo genes	OSJAP10G18460	br5	OSJAP01G21270	-34.2	8.6e-26	>0.8	379
de novo genes	OSJAP02G31050	br4	OSJAP08G22360	-27.6	5.9e-21	>0.8	335
de novo genes	OSJAP02G40470	br3	OSJAP12G09690	-24.9	5e-19	>0.8	276
de novo genes	OSJAP03G08880	br4	OSJAP10G01620	-22.7	2.2e-17	>0.8	248
de novo genes	OSJAP03G30040	br5	OSJAP07G09470	-16.5	8.3e-13	>0.8	147
de novo genes	OSJAP04G14070	br5	OSJAP07G09470	-12.7	5.2e-10	>0.8	114
de novo genes	OSJAP04G16170	br3	OSJAP11G06750	-26.3	4.7e-20	>0.8	224
de novo genes	OSJAP07G24330	br1	OSJAP09G16580	-6.9	8.2e-06	>0.8	60
de novo genes	OSJAP08G24290	br4	OSJAP06G04690	-25.6	1.6e-19	>0.8	252
de novo genes	OSJAP12G14120	br3	OSJAP08G20240	-21.5	1.7e-16	>0.8	258
de novo genes	OSJAP12G16670	br2	OSJAP10G12310	-14.7	1.5e-11	>0.8	188
duplicated genes	OSJAP04G35010	br3	OSJAP01G01790	-11.7	2.5e-09	>0.8	101
duplicated genes	OSJAP07G00150	br7	OSJAP01G20360	-8.9	3e-07	>0.8	61
duplicated genes	OSJAP02G42360	br2	OSJAP02G34660	-20.1	2e-15	>0.8	193
duplicated genes	OSJAP07G08560	br1	OSJAP02G34660	-11.7	2.5e-09	>0.8	87
duplicated genes	OSJAP08G20330	br6	OSJAP03G16210	-17.3	2.2e-13	>0.8	225
duplicated genes	OSJAP12G17270	br1	OSJAP05G16990	-21.8	1.1e-16	>0.8	256
duplicated genes	OSJAP10G08250	br1	OSJAP05G19730	-7.5	3.3e-06	>0.8	55
duplicated genes	OSJAP10G20370	br1	OSJAP05G19730	-4.7	0.00034	>0.8	18
duplicated genes	OSJAP06G10190	br5	OSJAP06G10170	-23.2	8.8e-18	>0.8	285
duplicated genes	OSJAP07G08420	br7	OSJAP06G19800	-7.8	1.8e-06	>0.8	55
duplicated genes	OSJAP06G07110	br7	OSJAP06G27320	-7.1	5.8e-06	>0.8	100
duplicated genes	OSJAP12G00710	br5	OSJAP08G17940	-13	3.1e-10	>0.8	137
duplicated genes	OSJAP02G25060	br6	OSJAP09G20250	-6.8	1.1e-05	>0.8	37
duplicated genes	OSJAP06G19120	br1	OSJAP09G20250	-5.8	5.9e-05	>0.8	27
duplicated genes	OSJAP08G08810	br5	OSJAP10G04670	-12.6	6.1e-10	>0.8	94
duplicated genes	OSJAP03G20840	br4	OSJAP11G07170	-13.7	9.4e-11	>0.8	182
duplicated genes	OSJAP04G09440	br3	OSJAP11G07170	-13.5	1.3e-10	>0.8	121
duplicated genes	OSJAP06G10250	br7	OSJAP11G07170	-16	1.8e-12	>0.8	147
duplicated genes	OSJAP06G33050	br5	OSJAP11G12260	-12.6	5.7e-10	>0.8	122
duplicated genes	OSJAP03G26480	br1	OSJAP12G10860	-12.6	5.5e-10	>0.8	113
duplicated genes	OSJAP02G22680	br4	OSJAP09G03110	-10.2	3.3e-08	>0.8	86
duplicated genes	OSJAP02G40270	br9	OSJAP09G06670	-25.5	1.8e-19	>0.8	61
duplicated genes	OSJAP03G14120	br7	OSJAP02G40350	-17.4	1.9e-13	>0.8	193
duplicated genes	OSJAP03G30580	br8	OSJAP02G38130	-11.2	6.5e-09	>0.8	87
duplicated genes	OSJAP04G16500	br5	OSJAP04G19940	-10.6	1.8e-08	>0.8	225
duplicated genes	OSJAP09G03100	br5	OSJAP03G39670	-16.1	1.6e-12	>0.8	256
duplicated genes	OSJAP09G20300	br6	OSJAP11G06980	-17.4	1.8e-13	>0.8	55
duplicated genes	OSJAP11G24690	br7	OSJAP04G09060	-4.7	0.00034	>0.8	18
duplicated genes	OSJAP12G00710	br5	OSJAP06G17940	-23.2	8.8e-18	>0.8	285
duplicated genes	OSJAP12G14940	br7	OSJAP03G27290	-7.8	1.8e-06	>0.8	55
b) The categoris of binding strengths based on Campbell's classification. https://www.chem.ualberta.ca/~campbell/resources/Bioanalytical-2012/2012_Concept_review_Binding.pdf
Binding types	Gibbs free energy (ΔG)	dissociation constant (Kd)
No affinity (high millimolar)	> 1e-1	> -1.4
Very weak affinity (low millimolar)	1e-3 to 1e-1	from -4.3 to -1.4
Low affinity (high micromolar)	1e-5 to 1e-3	from -7.1 to -4.3
Moderate affinity (low micromolar)	1e-6 to 1e-5	from -8.5 to -7.1
High affinity (nanomolar)	1e-9 to 1e-6	from -13 to -8.5
Very high affinity (pico/femtomolar)	1e-14 to 1e-9	from -20 to -13
Effectively irreversible (low femtomolar)	<1e-14	< -20

## Sheet: S7
Supplementary table 7. The pairwise TM-scores for all models of AlphaFold2-multimer
Gene	Pair_ID_for_Models	TM-score(from USalign)	type
OSJAP01G09610	0.1	0.57291	denovo
OSJAP01G09610	0.11	0.54678	denovo
OSJAP01G09610	0.12	0.58674	denovo
OSJAP01G09610	0.13	0.59023	denovo
OSJAP01G09610	0.14	0.61612	denovo
OSJAP01G09610	0.15	0.57435	denovo
OSJAP01G09610	0.16	0.59429	denovo
OSJAP01G09610	0.17	0.60375	denovo
OSJAP01G09610	0.18	0.59909	denovo
OSJAP01G09610	0.19	0.54217	denovo
OSJAP01G09610	0.1	0.58569	denovo
OSJAP01G09610	0.2	0.53696	denovo
OSJAP01G09610	0.21	0.53582	denovo
OSJAP01G09610	0.22	0.52346	denovo
OSJAP01G09610	0.23	0.54143	denovo
OSJAP01G09610	0.24	0.53664	denovo
OSJAP01G09610	0.2	0.57449	denovo
OSJAP01G09610	0.3	0.57369	denovo
OSJAP01G09610	0.4	0.58611	denovo
OSJAP01G09610	0.5	0.56944	denovo
OSJAP01G09610	0.6	0.5917	denovo
OSJAP01G09610	0.7	0.57985	denovo
OSJAP01G09610	0.8	0.5577	denovo
OSJAP01G09610	0.9	0.56525	denovo
OSJAP01G09610	10.11	0.62808	denovo
OSJAP01G09610	10.12	0.58419	denovo
OSJAP01G09610	10.13	0.62064	denovo
OSJAP01G09610	10.14	0.57613	denovo
OSJAP01G09610	10.15	0.68637	denovo
OSJAP01G09610	10.16	0.60933	denovo
OSJAP01G09610	10.17	0.62243	denovo
OSJAP01G09610	10.18	0.60762	denovo
OSJAP01G09610	10.19	0.65041	denovo
OSJAP01G09610	10.2	0.56012	denovo
OSJAP01G09610	10.21	0.57214	denovo
OSJAP01G09610	10.22	0.54532	denovo
OSJAP01G09610	10.23	0.54786	denovo
OSJAP01G09610	10.24	0.57304	denovo
OSJAP01G09610	1.1	0.58783	denovo
OSJAP01G09610	11.12	0.57577	denovo
OSJAP01G09610	11.13	0.54975	denovo
OSJAP01G09610	11.14	0.55472	denovo
OSJAP01G09610	11.15	0.61142	denovo
OSJAP01G09610	11.16	0.59062	denovo
OSJAP01G09610	11.17	0.55434	denovo
OSJAP01G09610	11.18	0.553	denovo
OSJAP01G09610	11.19	0.70069	denovo
OSJAP01G09610	1.11	0.54752	denovo
OSJAP01G09610	11.2	0.55418	denovo
OSJAP01G09610	11.21	0.55552	denovo
OSJAP01G09610	11.22	0.55666	denovo
OSJAP01G09610	11.23	0.5558	denovo
OSJAP01G09610	11.24	0.5433	denovo
OSJAP01G09610	1.12	0.59931	denovo
OSJAP01G09610	1.13	0.58538	denovo
OSJAP01G09610	1.14	0.6104	denovo
OSJAP01G09610	1.15	0.55267	denovo
OSJAP01G09610	1.16	0.57132	denovo
OSJAP01G09610	1.17	0.56993	denovo
OSJAP01G09610	1.18	0.56426	denovo
OSJAP01G09610	1.19	0.53817	denovo
OSJAP01G09610	1.2	0.52169	denovo
OSJAP01G09610	12.13	0.63883	denovo
OSJAP01G09610	12.14	0.7309	denovo
OSJAP01G09610	12.15	0.57843	denovo
OSJAP01G09610	12.16	0.56603	denovo
OSJAP01G09610	12.17	0.61959	denovo
OSJAP01G09610	12.18	0.61108	denovo
OSJAP01G09610	12.19	0.56259	denovo
OSJAP01G09610	1.21	0.53059	denovo
OSJAP01G09610	12.2	0.55373	denovo
OSJAP01G09610	12.21	0.56396	denovo
OSJAP01G09610	12.22	0.51841	denovo
OSJAP01G09610	12.23	0.5331	denovo
OSJAP01G09610	12.24	0.5546	denovo
OSJAP01G09610	1.22	0.52114	denovo
OSJAP01G09610	1.23	0.51845	denovo
OSJAP01G09610	1.24	0.52392	denovo
OSJAP01G09610	1.2	0.54461	denovo
OSJAP01G09610	13.14	0.65023	denovo
OSJAP01G09610	13.15	0.58651	denovo
OSJAP01G09610	13.16	0.5866	denovo
OSJAP01G09610	13.17	0.71555	denovo
OSJAP01G09610	13.18	0.71672	denovo
OSJAP01G09610	13.19	0.55475	denovo
OSJAP01G09610	13.2	0.55901	denovo
OSJAP01G09610	13.21	0.57406	denovo
OSJAP01G09610	13.22	0.53013	denovo
OSJAP01G09610	13.23	0.54272	denovo
OSJAP01G09610	13.24	0.57166	denovo
OSJAP01G09610	1.3	0.59325	denovo
OSJAP01G09610	14.15	0.56677	denovo
OSJAP01G09610	14.16	0.57631	denovo
OSJAP01G09610	14.17	0.61623	denovo
OSJAP01G09610	14.18	0.61712	denovo
OSJAP01G09610	14.19	0.54334	denovo
OSJAP01G09610	14.2	0.54139	denovo
OSJAP01G09610	14.21	0.55423	denovo
OSJAP01G09610	14.22	0.52428	denovo
OSJAP01G09610	14.23	0.53273	denovo
OSJAP01G09610	14.24	0.54792	denovo
OSJAP01G09610	1.4	0.59441	denovo
OSJAP01G09610	15.16	0.58341	denovo
OSJAP01G09610	15.17	0.58155	denovo
OSJAP01G09610	15.18	0.57735	denovo
OSJAP01G09610	15.19	0.59141	denovo
OSJAP01G09610	15.2	0.54862	denovo
OSJAP01G09610	15.21	0.55552	denovo
OSJAP01G09610	15.22	0.52889	denovo
OSJAP01G09610	15.23	0.54013	denovo
OSJAP01G09610	15.24	0.55473	denovo
OSJAP01G09610	1.5	0.57377	denovo
OSJAP01G09610	16.17	0.60169	denovo
OSJAP01G09610	16.18	0.6	denovo
OSJAP01G09610	16.19	0.58324	denovo
OSJAP01G09610	16.2	0.55678	denovo
OSJAP01G09610	16.21	0.54828	denovo
OSJAP01G09610	16.22	0.54561	denovo
OSJAP01G09610	16.23	0.57292	denovo
OSJAP01G09610	16.24	0.55435	denovo
OSJAP01G09610	1.6	0.59674	denovo
OSJAP01G09610	17.18	0.84955	denovo
OSJAP01G09610	17.19	0.56464	denovo
OSJAP01G09610	17.2	0.57858	denovo
OSJAP01G09610	17.21	0.60604	denovo
OSJAP01G09610	17.22	0.55271	denovo
OSJAP01G09610	17.23	0.55519	denovo
OSJAP01G09610	17.24	0.59772	denovo
OSJAP01G09610	1.7	0.5619	denovo
OSJAP01G09610	18.19	0.56176	denovo
OSJAP01G09610	18.2	0.57504	denovo
OSJAP01G09610	18.21	0.59613	denovo
OSJAP01G09610	18.22	0.54628	denovo
OSJAP01G09610	18.23	0.55578	denovo
OSJAP01G09610	18.24	0.59471	denovo
OSJAP01G09610	1.8	0.60194	denovo
OSJAP01G09610	19.2	0.54415	denovo
OSJAP01G09610	19.21	0.55233	denovo
OSJAP01G09610	19.22	0.53492	denovo
OSJAP01G09610	19.23	0.54832	denovo
OSJAP01G09610	19.24	0.54558	denovo
OSJAP01G09610	1.9	0.533	denovo
OSJAP01G09610	20.21	0.77881	denovo
OSJAP01G09610	20.22	0.64081	denovo
OSJAP01G09610	20.23	0.78921	denovo
OSJAP01G09610	20.24	0.81414	denovo
OSJAP01G09610	2.1	0.5637	denovo
OSJAP01G09610	2.11	0.576	denovo
OSJAP01G09610	21.22	0.64131	denovo
OSJAP01G09610	21.23	0.7811	denovo
OSJAP01G09610	21.24	0.88625	denovo
OSJAP01G09610	2.12	0.60912	denovo
OSJAP01G09610	2.13	0.61624	denovo
OSJAP01G09610	2.14	0.61161	denovo
OSJAP01G09610	2.15	0.56393	denovo
OSJAP01G09610	2.16	0.54263	denovo
OSJAP01G09610	2.17	0.604	denovo
OSJAP01G09610	2.18	0.60622	denovo
OSJAP01G09610	2.19	0.54832	denovo
OSJAP01G09610	2.2	0.57063	denovo
OSJAP01G09610	2.21	0.57068	denovo
OSJAP01G09610	22.23	0.67068	denovo
OSJAP01G09610	22.24	0.63497	denovo
OSJAP01G09610	2.22	0.5664	denovo
OSJAP01G09610	2.23	0.5664	denovo
OSJAP01G09610	2.24	0.57629	denovo
OSJAP01G09610	23.24	0.82035	denovo
OSJAP01G09610	2.3	0.57318	denovo
OSJAP01G09610	2.4	0.57747	denovo
OSJAP01G09610	2.5	0.56976	denovo
OSJAP01G09610	2.6	0.6298	denovo
OSJAP01G09610	2.7	0.61826	denovo
OSJAP01G09610	2.8	0.56771	denovo
OSJAP01G09610	2.9	0.62218	denovo
OSJAP01G09610	3.1	0.60055	denovo
OSJAP01G09610	3.11	0.59067	denovo
OSJAP01G09610	3.12	0.59862	denovo
OSJAP01G09610	3.13	0.56963	denovo
OSJAP01G09610	3.14	0.58772	denovo
OSJAP01G09610	3.15	0.58312	denovo
OSJAP01G09610	3.16	0.5892	denovo
OSJAP01G09610	3.17	0.56092	denovo
OSJAP01G09610	3.18	0.55915	denovo
OSJAP01G09610	3.19	0.56427	denovo
OSJAP01G09610	3.2	0.53605	denovo
OSJAP01G09610	3.21	0.53274	denovo
OSJAP01G09610	3.22	0.52291	denovo
OSJAP01G09610	3.23	0.52735	denovo
OSJAP01G09610	3.24	0.5296	denovo
OSJAP01G09610	3.4	0.69175	denovo
OSJAP01G09610	3.5	0.64489	denovo
OSJAP01G09610	3.6	0.56031	denovo
OSJAP01G09610	3.7	0.63674	denovo
OSJAP01G09610	3.8	0.59211	denovo
OSJAP01G09610	3.9	0.54056	denovo
OSJAP01G09610	4.1	0.71118	denovo
OSJAP01G09610	4.11	0.61185	denovo
OSJAP01G09610	4.12	0.58098	denovo
OSJAP01G09610	4.13	0.62297	denovo
OSJAP01G09610	4.14	0.57829	denovo
OSJAP01G09610	4.15	0.60111	denovo
OSJAP01G09610	4.16	0.60339	denovo
OSJAP01G09610	4.17	0.61273	denovo
OSJAP01G09610	4.18	0.60288	denovo
OSJAP01G09610	4.19	0.60802	denovo
OSJAP01G09610	4.2	0.55302	denovo
OSJAP01G09610	4.21	0.55263	denovo
OSJAP01G09610	4.22	0.55745	denovo
OSJAP01G09610	4.23	0.55276	denovo
OSJAP01G09610	4.24	0.55279	denovo
OSJAP01G09610	4.5	0.78415	denovo
OSJAP01G09610	4.6	0.62218	denovo
OSJAP01G09610	4.7	0.68311	denovo
OSJAP01G09610	4.8	0.63543	denovo
OSJAP01G09610	4.9	0.57743	denovo
OSJAP01G09610	5.1	0.63422	denovo
OSJAP01G09610	5.11	0.66605	denovo
OSJAP01G09610	5.12	0.56743	denovo
OSJAP01G09610	5.13	0.60702	denovo
OSJAP01G09610	5.14	0.56334	denovo
OSJAP01G09610	5.15	0.59081	denovo
OSJAP01G09610	5.16	0.60422	denovo
OSJAP01G09610	5.17	0.61134	denovo
OSJAP01G09610	5.18	0.60227	denovo
OSJAP01G09610	5.19	0.58593	denovo
OSJAP01G09610	5.2	0.56136	denovo
OSJAP01G09610	5.21	0.56944	denovo
OSJAP01G09610	5.22	0.58918	denovo
OSJAP01G09610	5.23	0.56055	denovo
OSJAP01G09610	5.24	0.56253	denovo
OSJAP01G09610	5.6	0.60581	denovo
OSJAP01G09610	5.7	0.65244	denovo
OSJAP01G09610	5.8	0.61898	denovo
OSJAP01G09610	5.9	0.57616	denovo
OSJAP01G09610	6.1	0.60832	denovo
OSJAP01G09610	6.11	0.55618	denovo
OSJAP01G09610	6.12	0.61043	denovo
OSJAP01G09610	6.13	0.82692	denovo
OSJAP01G09610	6.14	0.66625	denovo
OSJAP01G09610	6.15	0.56619	denovo
OSJAP01G09610	6.16	0.58544	denovo
OSJAP01G09610	6.17	0.71873	denovo
OSJAP01G09610	6.18	0.71859	denovo
OSJAP01G09610	6.19	0.54893	denovo
OSJAP01G09610	6.2	0.56239	denovo
OSJAP01G09610	6.21	0.57921	denovo
OSJAP01G09610	6.22	0.54472	denovo
OSJAP01G09610	6.23	0.55718	denovo
OSJAP01G09610	6.24	0.576	denovo
OSJAP01G09610	6.7	0.66038	denovo
OSJAP01G09610	6.8	0.60343	denovo
OSJAP01G09610	6.9	0.65019	denovo
OSJAP01G09610	7.1	0.61232	denovo
OSJAP01G09610	7.11	0.56696	denovo
OSJAP01G09610	7.12	0.64514	denovo
OSJAP01G09610	7.13	0.68381	denovo
OSJAP01G09610	7.14	0.62472	denovo
OSJAP01G09610	7.15	0.59455	denovo
OSJAP01G09610	7.16	0.57468	denovo
OSJAP01G09610	7.17	0.66152	denovo
OSJAP01G09610	7.18	0.66041	denovo
OSJAP01G09610	7.19	0.56075	denovo
OSJAP01G09610	7.2	0.54885	denovo
OSJAP01G09610	7.21	0.55498	denovo
OSJAP01G09610	7.22	0.53373	denovo
OSJAP01G09610	7.23	0.52954	denovo
OSJAP01G09610	7.24	0.54429	denovo
OSJAP01G09610	7.8	0.58051	denovo
OSJAP01G09610	7.9	0.66131	denovo
OSJAP01G09610	8.1	0.65889	denovo
OSJAP01G09610	8.11	0.59026	denovo
OSJAP01G09610	8.12	0.58843	denovo
OSJAP01G09610	8.13	0.58903	denovo
OSJAP01G09610	8.14	0.58295	denovo
OSJAP01G09610	8.15	0.60632	denovo
OSJAP01G09610	8.16	0.59933	denovo
OSJAP01G09610	8.17	0.59773	denovo
OSJAP01G09610	8.18	0.5896	denovo
OSJAP01G09610	8.19	0.62635	denovo
OSJAP01G09610	8.2	0.56625	denovo
OSJAP01G09610	8.21	0.56896	denovo
OSJAP01G09610	8.22	0.54725	denovo
OSJAP01G09610	8.23	0.55461	denovo
OSJAP01G09610	8.24	0.56687	denovo
OSJAP01G09610	8.9	0.61509	denovo
OSJAP01G09610	9.1	0.59281	denovo
OSJAP01G09610	9.11	0.5405	denovo
OSJAP01G09610	9.12	0.68094	denovo
OSJAP01G09610	9.13	0.65458	denovo
OSJAP01G09610	9.14	0.69606	denovo
OSJAP01G09610	9.15	0.58631	denovo
OSJAP01G09610	9.16	0.54311	denovo
OSJAP01G09610	9.17	0.63845	denovo
OSJAP01G09610	9.18	0.62931	denovo
OSJAP01G09610	9.19	0.54847	denovo
OSJAP01G09610	9.2	0.60026	denovo
OSJAP01G09610	9.21	0.60548	denovo
OSJAP01G09610	9.22	0.57354	denovo
OSJAP01G09610	9.23	0.57751	denovo
OSJAP01G09610	9.24	0.60029	denovo
OSJAP01G39060	0.1	0.78063	denovo
OSJAP01G39060	0.11	0.72339	denovo
OSJAP01G39060	0.12	0.68995	denovo
OSJAP01G39060	0.13	0.81123	denovo
OSJAP01G39060	0.14	0.68512	denovo
OSJAP01G39060	0.15	0.78656	denovo
OSJAP01G39060	0.16	0.66632	denovo
OSJAP01G39060	0.17	0.772	denovo
OSJAP01G39060	0.18	0.76733	denovo
OSJAP01G39060	0.19	0.7802	denovo
OSJAP01G39060	0.1	0.81652	denovo
OSJAP01G39060	0.2	0.78224	denovo
OSJAP01G39060	0.21	0.81499	denovo
OSJAP01G39060	0.22	0.6868	denovo
OSJAP01G39060	0.23	0.66543	denovo
OSJAP01G39060	0.24	0.60438	denovo
OSJAP01G39060	0.2	0.74074	denovo
OSJAP01G39060	0.3	0.73678	denovo
OSJAP01G39060	0.4	0.84736	denovo
OSJAP01G39060	0.5	0.69652	denovo
OSJAP01G39060	0.6	0.70714	denovo
OSJAP01G39060	0.7	0.68342	denovo
OSJAP01G39060	0.8	0.69378	denovo
OSJAP01G39060	0.9	0.75009	denovo
OSJAP01G39060	10.11	0.75375	denovo
OSJAP01G39060	10.12	0.74473	denovo
OSJAP01G39060	10.13	0.8573	denovo
OSJAP01G39060	10.14	0.72092	denovo
OSJAP01G39060	10.15	0.94548	denovo
OSJAP01G39060	10.16	0.70936	denovo
OSJAP01G39060	10.17	0.78527	denovo
OSJAP01G39060	10.18	0.68668	denovo
OSJAP01G39060	10.19	0.72986	denovo
OSJAP01G39060	10.2	0.73452	denovo
OSJAP01G39060	10.21	0.77653	denovo
OSJAP01G39060	10.22	0.76226	denovo
OSJAP01G39060	10.23	0.67918	denovo
OSJAP01G39060	10.24	0.62412	denovo
OSJAP01G39060	1.1	0.75844	denovo
OSJAP01G39060	11.12	0.74151	denovo
OSJAP01G39060	11.13	0.78669	denovo
OSJAP01G39060	11.14	0.7235	denovo
OSJAP01G39060	11.15	0.74601	denovo
OSJAP01G39060	11.16	0.768	denovo
OSJAP01G39060	11.17	0.68844	denovo
OSJAP01G39060	11.18	0.71244	denovo
OSJAP01G39060	11.19	0.83634	denovo
OSJAP01G39060	1.11	0.73719	denovo
OSJAP01G39060	11.2	0.72428	denovo
OSJAP01G39060	11.21	0.67182	denovo
OSJAP01G39060	11.22	0.8006	denovo
OSJAP01G39060	11.23	0.80894	denovo
OSJAP01G39060	11.24	0.61709	denovo
OSJAP01G39060	1.12	0.68181	denovo
OSJAP01G39060	1.13	0.78477	denovo
OSJAP01G39060	1.14	0.81213	denovo
OSJAP01G39060	1.15	0.77118	denovo
OSJAP01G39060	1.16	0.6766	denovo
OSJAP01G39060	1.17	0.70839	denovo
OSJAP01G39060	1.18	0.73104	denovo
OSJAP01G39060	1.19	0.74978	denovo
OSJAP01G39060	1.2	0.73295	denovo
OSJAP01G39060	12.13	0.69881	denovo
OSJAP01G39060	12.14	0.7079	denovo
OSJAP01G39060	12.15	0.71664	denovo
OSJAP01G39060	12.16	0.81243	denovo
OSJAP01G39060	12.17	0.67882	denovo
OSJAP01G39060	12.18	0.66146	denovo
OSJAP01G39060	12.19	0.81415	denovo
OSJAP01G39060	1.21	0.68491	denovo
OSJAP01G39060	12.2	0.68882	denovo
OSJAP01G39060	12.21	0.71324	denovo
OSJAP01G39060	12.22	0.70525	denovo
OSJAP01G39060	12.23	0.77199	denovo
OSJAP01G39060	12.24	0.58397	denovo
OSJAP01G39060	1.22	0.6885	denovo
OSJAP01G39060	1.23	0.65044	denovo
OSJAP01G39060	1.24	0.68621	denovo
OSJAP01G39060	1.2	0.70646	denovo
OSJAP01G39060	13.14	0.73395	denovo
OSJAP01G39060	13.15	0.8813	denovo
OSJAP01G39060	13.16	0.68891	denovo
OSJAP01G39060	13.17	0.82937	denovo
OSJAP01G39060	13.18	0.75479	denovo
OSJAP01G39060	13.19	0.7727	denovo
OSJAP01G39060	13.2	0.82202	denovo
OSJAP01G39060	13.21	0.80501	denovo
OSJAP01G39060	13.22	0.71437	denovo
OSJAP01G39060	13.23	0.67712	denovo
OSJAP01G39060	13.24	0.58789	denovo
OSJAP01G39060	1.3	0.75156	denovo
OSJAP01G39060	14.15	0.7252	denovo
OSJAP01G39060	14.16	0.75486	denovo
OSJAP01G39060	14.17	0.71149	denovo
OSJAP01G39060	14.18	0.67599	denovo
OSJAP01G39060	14.19	0.66609	denovo
OSJAP01G39060	14.2	0.74699	denovo
OSJAP01G39060	14.21	0.70409	denovo
OSJAP01G39060	14.22	0.67768	denovo
OSJAP01G39060	14.23	0.65228	denovo
OSJAP01G39060	14.24	0.6921	denovo
OSJAP01G39060	1.4	0.78785	denovo
OSJAP01G39060	15.16	0.69833	denovo
OSJAP01G39060	15.17	0.84024	denovo
OSJAP01G39060	15.18	0.69908	denovo
OSJAP01G39060	15.19	0.71039	denovo
OSJAP01G39060	15.2	0.77396	denovo
OSJAP01G39060	15.21	0.81187	denovo
OSJAP01G39060	15.22	0.72294	denovo
OSJAP01G39060	15.23	0.6565	denovo
OSJAP01G39060	15.24	0.60665	denovo
OSJAP01G39060	1.5	0.69234	denovo
OSJAP01G39060	16.17	0.65887	denovo
OSJAP01G39060	16.18	0.65842	denovo
OSJAP01G39060	16.19	0.78071	denovo
OSJAP01G39060	16.2	0.68671	denovo
OSJAP01G39060	16.21	0.66269	denovo
OSJAP01G39060	16.22	0.72047	denovo
OSJAP01G39060	16.23	0.84382	denovo
OSJAP01G39060	16.24	0.63797	denovo
OSJAP01G39060	1.6	0.8323	denovo
OSJAP01G39060	17.18	0.75257	denovo
OSJAP01G39060	17.19	0.66378	denovo
OSJAP01G39060	17.2	0.89731	denovo
OSJAP01G39060	17.21	0.9276	denovo
OSJAP01G39060	17.22	0.62157	denovo
OSJAP01G39060	17.23	0.60965	denovo
OSJAP01G39060	17.24	0.5683	denovo
OSJAP01G39060	1.7	0.70129	denovo
OSJAP01G39060	18.19	0.73916	denovo
OSJAP01G39060	18.2	0.78906	denovo
OSJAP01G39060	18.21	0.76235	denovo
OSJAP01G39060	18.22	0.66032	denovo
OSJAP01G39060	18.23	0.65786	denovo
OSJAP01G39060	18.24	0.58019	denovo
OSJAP01G39060	1.8	0.68939	denovo
OSJAP01G39060	19.2	0.68818	denovo
OSJAP01G39060	19.21	0.68234	denovo
OSJAP01G39060	19.22	0.73445	denovo
OSJAP01G39060	19.23	0.83148	denovo
OSJAP01G39060	19.24	0.60205	denovo
OSJAP01G39060	1.9	0.87454	denovo
OSJAP01G39060	20.21	0.85977	denovo
OSJAP01G39060	20.22	0.64591	denovo
OSJAP01G39060	20.23	0.64142	denovo
OSJAP01G39060	20.24	0.58738	denovo
OSJAP01G39060	2.1	0.7682	denovo
OSJAP01G39060	2.11	0.81451	denovo
OSJAP01G39060	21.22	0.61453	denovo
OSJAP01G39060	21.23	0.61192	denovo
OSJAP01G39060	21.24	0.54442	denovo
OSJAP01G39060	2.12	0.83488	denovo
OSJAP01G39060	2.13	0.78275	denovo
OSJAP01G39060	2.14	0.71765	denovo
OSJAP01G39060	2.15	0.75574	denovo
OSJAP01G39060	2.16	0.79052	denovo
OSJAP01G39060	2.17	0.71658	denovo
OSJAP01G39060	2.18	0.7026	denovo
OSJAP01G39060	2.19	0.90082	denovo
OSJAP01G39060	2.2	0.75691	denovo
OSJAP01G39060	2.21	0.73698	denovo
OSJAP01G39060	22.23	0.78857	denovo
OSJAP01G39060	22.24	0.76385	denovo
OSJAP01G39060	2.22	0.70707	denovo
OSJAP01G39060	2.23	0.78898	denovo
OSJAP01G39060	2.24	0.60051	denovo
OSJAP01G39060	23.24	0.70003	denovo
OSJAP01G39060	2.3	0.84534	denovo
OSJAP01G39060	2.4	0.71904	denovo
OSJAP01G39060	2.5	0.82397	denovo
OSJAP01G39060	2.6	0.74693	denovo
OSJAP01G39060	2.7	0.8289	denovo
OSJAP01G39060	2.8	0.82975	denovo
OSJAP01G39060	2.9	0.69322	denovo
OSJAP01G39060	3.1	0.74922	denovo
OSJAP01G39060	3.11	0.80059	denovo
OSJAP01G39060	3.12	0.80312	denovo
OSJAP01G39060	3.13	0.77265	denovo
OSJAP01G39060	3.14	0.68308	denovo
OSJAP01G39060	3.15	0.72526	denovo
OSJAP01G39060	3.16	0.7198	denovo
OSJAP01G39060	3.17	0.69719	denovo
OSJAP01G39060	3.18	0.7014	denovo
OSJAP01G39060	3.19	0.86326	denovo
OSJAP01G39060	3.2	0.69015	denovo
OSJAP01G39060	3.21	0.68964	denovo
OSJAP01G39060	3.22	0.6832	denovo
OSJAP01G39060	3.23	0.74764	denovo
OSJAP01G39060	3.24	0.56001	denovo
OSJAP01G39060	3.4	0.78201	denovo
OSJAP01G39060	3.5	0.82657	denovo
OSJAP01G39060	3.6	0.68652	denovo
OSJAP01G39060	3.7	0.83209	denovo
OSJAP01G39060	3.8	0.85567	denovo
OSJAP01G39060	3.9	0.75009	denovo
OSJAP01G39060	4.1	0.78085	denovo
OSJAP01G39060	4.11	0.73709	denovo
OSJAP01G39060	4.12	0.647	denovo
OSJAP01G39060	4.13	0.87824	denovo
OSJAP01G39060	4.14	0.70875	denovo
OSJAP01G39060	4.15	0.81961	denovo
OSJAP01G39060	4.16	0.6411	denovo
OSJAP01G39060	4.17	0.87253	denovo
OSJAP01G39060	4.18	0.78522	denovo
OSJAP01G39060	4.19	0.754	denovo
OSJAP01G39060	4.2	0.85283	denovo
OSJAP01G39060	4.21	0.83253	denovo
OSJAP01G39060	4.22	0.65215	denovo
OSJAP01G39060	4.23	0.63574	denovo
OSJAP01G39060	4.24	0.56895	denovo
OSJAP01G39060	4.5	0.6649	denovo
OSJAP01G39060	4.6	0.67305	denovo
OSJAP01G39060	4.7	0.65924	denovo
OSJAP01G39060	4.8	0.68184	denovo
OSJAP01G39060	4.9	0.7973	denovo
OSJAP01G39060	5.1	0.79869	denovo
OSJAP01G39060	5.11	0.79198	denovo
OSJAP01G39060	5.12	0.90681	denovo
OSJAP01G39060	5.13	0.7188	denovo
OSJAP01G39060	5.14	0.72463	denovo
OSJAP01G39060	5.15	0.75767	denovo
OSJAP01G39060	5.16	0.80614	denovo
OSJAP01G39060	5.17	0.69152	denovo
OSJAP01G39060	5.18	0.66881	denovo
OSJAP01G39060	5.19	0.79198	denovo
OSJAP01G39060	5.2	0.69662	denovo
OSJAP01G39060	5.21	0.69538	denovo
OSJAP01G39060	5.22	0.75464	denovo
OSJAP01G39060	5.23	0.75854	denovo
OSJAP01G39060	5.24	0.59876	denovo
OSJAP01G39060	5.6	0.78252	denovo
OSJAP01G39060	5.7	0.93893	denovo
OSJAP01G39060	5.8	0.93729	denovo
OSJAP01G39060	5.9	0.68482	denovo
OSJAP01G39060	6.1	0.76963	denovo
OSJAP01G39060	6.11	0.71785	denovo
OSJAP01G39060	6.12	0.75294	denovo
OSJAP01G39060	6.13	0.70555	denovo
OSJAP01G39060	6.14	0.87889	denovo
OSJAP01G39060	6.15	0.75581	denovo
OSJAP01G39060	6.16	0.77131	denovo
OSJAP01G39060	6.17	0.69227	denovo
OSJAP01G39060	6.18	0.68173	denovo
OSJAP01G39060	6.19	0.69468	denovo
OSJAP01G39060	6.2	0.71316	denovo
OSJAP01G39060	6.21	0.68802	denovo
OSJAP01G39060	6.22	0.72533	denovo
OSJAP01G39060	6.23	0.67153	denovo
OSJAP01G39060	6.24	0.76424	denovo
OSJAP01G39060	6.7	0.74888	denovo
OSJAP01G39060	6.8	0.74212	denovo
OSJAP01G39060	6.9	0.82628	denovo
OSJAP01G39060	7.1	0.762	denovo
OSJAP01G39060	7.11	0.77542	denovo
OSJAP01G39060	7.12	0.93998	denovo
OSJAP01G39060	7.13	0.71956	denovo
OSJAP01G39060	7.14	0.70809	denovo
OSJAP01G39060	7.15	0.73841	denovo
OSJAP01G39060	7.16	0.80924	denovo
OSJAP01G39060	7.17	0.68668	denovo
OSJAP01G39060	7.18	0.67937	denovo
OSJAP01G39060	7.19	0.79526	denovo
OSJAP01G39060	7.2	0.70792	denovo
OSJAP01G39060	7.21	0.68749	denovo
OSJAP01G39060	7.22	0.74102	denovo
OSJAP01G39060	7.23	0.78509	denovo
OSJAP01G39060	7.24	0.60099	denovo
OSJAP01G39060	7.8	0.92827	denovo
OSJAP01G39060	7.9	0.68633	denovo
OSJAP01G39060	8.1	0.8341	denovo
OSJAP01G39060	8.11	0.7863	denovo
OSJAP01G39060	8.12	0.89303	denovo
OSJAP01G39060	8.13	0.72686	denovo
OSJAP01G39060	8.14	0.68905	denovo
OSJAP01G39060	8.15	0.7882	denovo
OSJAP01G39060	8.16	0.8044	denovo
OSJAP01G39060	8.17	0.73509	denovo
OSJAP01G39060	8.18	0.67265	denovo
OSJAP01G39060	8.19	0.81723	denovo
OSJAP01G39060	8.2	0.68081	denovo
OSJAP01G39060	8.21	0.72923	denovo
OSJAP01G39060	8.22	0.7368	denovo
OSJAP01G39060	8.23	0.77495	denovo
OSJAP01G39060	8.24	0.59202	denovo
OSJAP01G39060	8.9	0.71105	denovo
OSJAP01G39060	9.1	0.75135	denovo
OSJAP01G39060	9.11	0.72919	denovo
OSJAP01G39060	9.12	0.67906	denovo
OSJAP01G39060	9.13	0.77586	denovo
OSJAP01G39060	9.14	0.88048	denovo
OSJAP01G39060	9.15	0.76103	denovo
OSJAP01G39060	9.16	0.67971	denovo
OSJAP01G39060	9.17	0.7397	denovo
OSJAP01G39060	9.18	0.73026	denovo
OSJAP01G39060	9.19	0.71504	denovo
OSJAP01G39060	9.2	0.75357	denovo
OSJAP01G39060	9.21	0.72028	denovo
OSJAP01G39060	9.22	0.66628	denovo
OSJAP01G39060	9.23	0.64519	denovo
OSJAP01G39060	9.24	0.67637	denovo
OSJAP02G01960	0.1	0.76694	denovo
OSJAP02G01960	0.11	0.74081	denovo
OSJAP02G01960	0.12	0.76662	denovo
OSJAP02G01960	0.13	0.77133	denovo
OSJAP02G01960	0.14	0.77178	denovo
OSJAP02G01960	0.15	0.78754	denovo
OSJAP02G01960	0.16	0.77999	denovo
OSJAP02G01960	0.17	0.77627	denovo
OSJAP02G01960	0.18	0.78015	denovo
OSJAP02G01960	0.19	0.77281	denovo
OSJAP02G01960	0.1	0.84767	denovo
OSJAP02G01960	0.2	0.79373	denovo
OSJAP02G01960	0.21	0.78728	denovo
OSJAP02G01960	0.22	0.78911	denovo
OSJAP02G01960	0.23	0.78078	denovo
OSJAP02G01960	0.24	0.80934	denovo
OSJAP02G01960	0.2	0.88156	denovo
OSJAP02G01960	0.3	0.85958	denovo
OSJAP02G01960	0.4	0.8584	denovo
OSJAP02G01960	0.5	0.73805	denovo
OSJAP02G01960	0.6	0.76468	denovo
OSJAP02G01960	0.7	0.73831	denovo
OSJAP02G01960	0.8	0.74054	denovo
OSJAP02G01960	0.9	0.73903	denovo
OSJAP02G01960	10.11	0.78788	denovo
OSJAP02G01960	10.12	0.98031	denovo
OSJAP02G01960	10.13	0.80741	denovo
OSJAP02G01960	10.14	0.83271	denovo
OSJAP02G01960	10.15	0.85741	denovo
OSJAP02G01960	10.16	0.81593	denovo
OSJAP02G01960	10.17	0.89962	denovo
OSJAP02G01960	10.18	0.81459	denovo
OSJAP02G01960	10.19	0.80529	denovo
OSJAP02G01960	10.2	0.84633	denovo
OSJAP02G01960	10.21	0.87772	denovo
OSJAP02G01960	10.22	0.84043	denovo
OSJAP02G01960	10.23	0.84994	denovo
OSJAP02G01960	10.24	0.85157	denovo
OSJAP02G01960	1.1	0.76792	denovo
OSJAP02G01960	11.12	0.78462	denovo
OSJAP02G01960	11.13	0.78718	denovo
OSJAP02G01960	11.14	0.79911	denovo
OSJAP02G01960	11.15	0.79876	denovo
OSJAP02G01960	11.16	0.80495	denovo
OSJAP02G01960	11.17	0.79846	denovo
OSJAP02G01960	11.18	0.82203	denovo
OSJAP02G01960	11.19	0.76992	denovo
OSJAP02G01960	1.11	0.74102	denovo
OSJAP02G01960	11.2	0.7993	denovo
OSJAP02G01960	11.21	0.7906	denovo
OSJAP02G01960	11.22	0.81056	denovo
OSJAP02G01960	11.23	0.80483	denovo
OSJAP02G01960	11.24	0.77692	denovo
OSJAP02G01960	1.12	0.76854	denovo
OSJAP02G01960	1.13	0.76882	denovo
OSJAP02G01960	1.14	0.76991	denovo
OSJAP02G01960	1.15	0.78487	denovo
OSJAP02G01960	1.16	0.77568	denovo
OSJAP02G01960	1.17	0.76916	denovo
OSJAP02G01960	1.18	0.77517	denovo
OSJAP02G01960	1.19	0.77019	denovo
OSJAP02G01960	1.2	0.78324	denovo
OSJAP02G01960	12.13	0.81247	denovo
OSJAP02G01960	12.14	0.83113	denovo
OSJAP02G01960	12.15	0.86697	denovo
OSJAP02G01960	12.16	0.81854	denovo
OSJAP02G01960	12.17	0.90109	denovo
OSJAP02G01960	12.18	0.82008	denovo
OSJAP02G01960	12.19	0.80763	denovo
OSJAP02G01960	1.21	0.77732	denovo
OSJAP02G01960	12.2	0.85048	denovo
OSJAP02G01960	12.21	0.88419	denovo
OSJAP02G01960	12.22	0.84222	denovo
OSJAP02G01960	12.23	0.85162	denovo
OSJAP02G01960	12.24	0.85335	denovo
OSJAP02G01960	1.22	0.78209	denovo
OSJAP02G01960	1.23	0.7731	denovo
OSJAP02G01960	1.24	0.80145	denovo
OSJAP02G01960	1.2	0.87215	denovo
OSJAP02G01960	13.14	0.92744	denovo
OSJAP02G01960	13.15	0.79697	denovo
OSJAP02G01960	13.16	0.85012	denovo
OSJAP02G01960	13.17	0.81859	denovo
OSJAP02G01960	13.18	0.85547	denovo
OSJAP02G01960	13.19	0.88721	denovo
OSJAP02G01960	13.2	0.82818	denovo
OSJAP02G01960	13.21	0.83657	denovo
OSJAP02G01960	13.22	0.83218	denovo
OSJAP02G01960	13.23	0.8307	denovo
OSJAP02G01960	13.24	0.79266	denovo
OSJAP02G01960	1.3	0.88914	denovo
OSJAP02G01960	14.15	0.82218	denovo
OSJAP02G01960	14.16	0.85024	denovo
OSJAP02G01960	14.17	0.828	denovo
OSJAP02G01960	14.18	0.86155	denovo
OSJAP02G01960	14.19	0.86218	denovo
OSJAP02G01960	14.2	0.84157	denovo
OSJAP02G01960	14.21	0.84622	denovo
OSJAP02G01960	14.22	0.83878	denovo
OSJAP02G01960	14.23	0.84237	denovo
OSJAP02G01960	14.24	0.80409	denovo
OSJAP02G01960	1.4	0.89858	denovo
OSJAP02G01960	15.16	0.82076	denovo
OSJAP02G01960	15.17	0.83996	denovo
OSJAP02G01960	15.18	0.81649	denovo
OSJAP02G01960	15.19	0.78866	denovo
OSJAP02G01960	15.2	0.88474	denovo
OSJAP02G01960	15.21	0.87722	denovo
OSJAP02G01960	15.22	0.86836	denovo
OSJAP02G01960	15.23	0.88096	denovo
OSJAP02G01960	15.24	0.83114	denovo
OSJAP02G01960	1.5	0.73919	denovo
OSJAP02G01960	16.17	0.83039	denovo
OSJAP02G01960	16.18	0.84961	denovo
OSJAP02G01960	16.19	0.85428	denovo
OSJAP02G01960	16.2	0.82823	denovo
OSJAP02G01960	16.21	0.82723	denovo
OSJAP02G01960	16.22	0.82401	denovo
OSJAP02G01960	16.23	0.82368	denovo
OSJAP02G01960	16.24	0.80681	denovo
OSJAP02G01960	1.6	0.76986	denovo
OSJAP02G01960	17.18	0.83376	denovo
OSJAP02G01960	17.19	0.82413	denovo
OSJAP02G01960	17.2	0.84915	denovo
OSJAP02G01960	17.21	0.8771	denovo
OSJAP02G01960	17.22	0.85871	denovo
OSJAP02G01960	17.23	0.86062	denovo
OSJAP02G01960	17.24	0.85948	denovo
OSJAP02G01960	1.7	0.74004	denovo
OSJAP02G01960	18.19	0.86948	denovo
OSJAP02G01960	18.2	0.83096	denovo
OSJAP02G01960	18.21	0.83276	denovo
OSJAP02G01960	18.22	0.82839	denovo
OSJAP02G01960	18.23	0.82185	denovo
OSJAP02G01960	18.24	0.81582	denovo
OSJAP02G01960	1.8	0.7406	denovo
OSJAP02G01960	19.2	0.81644	denovo
OSJAP02G01960	19.21	0.82239	denovo
OSJAP02G01960	19.22	0.81656	denovo
OSJAP02G01960	19.23	0.81552	denovo
OSJAP02G01960	19.24	0.7908	denovo
OSJAP02G01960	1.9	0.74079	denovo
OSJAP02G01960	20.21	0.92738	denovo
OSJAP02G01960	20.22	0.9778	denovo
OSJAP02G01960	20.23	0.96688	denovo
OSJAP02G01960	20.24	0.84912	denovo
OSJAP02G01960	2.1	0.77203	denovo
OSJAP02G01960	2.11	0.74083	denovo
OSJAP02G01960	21.22	0.91202	denovo
OSJAP02G01960	21.23	0.93593	denovo
OSJAP02G01960	21.24	0.87369	denovo
OSJAP02G01960	2.12	0.77254	denovo
OSJAP02G01960	2.13	0.76972	denovo
OSJAP02G01960	2.14	0.77107	denovo
OSJAP02G01960	2.15	0.78981	denovo
OSJAP02G01960	2.16	0.77782	denovo
OSJAP02G01960	2.17	0.77577	denovo
OSJAP02G01960	2.18	0.77821	denovo
OSJAP02G01960	2.19	0.77122	denovo
OSJAP02G01960	2.2	0.79296	denovo
OSJAP02G01960	2.21	0.78551	denovo
OSJAP02G01960	22.23	0.95334	denovo
OSJAP02G01960	22.24	0.84091	denovo
OSJAP02G01960	2.22	0.78523	denovo
OSJAP02G01960	2.23	0.78362	denovo
OSJAP02G01960	2.24	0.80546	denovo
OSJAP02G01960	23.24	0.84889	denovo
OSJAP02G01960	2.3	0.85715	denovo
OSJAP02G01960	2.4	0.90961	denovo
OSJAP02G01960	2.5	0.73899	denovo
OSJAP02G01960	2.6	0.77278	denovo
OSJAP02G01960	2.7	0.73924	denovo
OSJAP02G01960	2.8	0.74124	denovo
OSJAP02G01960	2.9	0.73998	denovo
OSJAP02G01960	3.1	0.77049	denovo
OSJAP02G01960	3.11	0.74146	denovo
OSJAP02G01960	3.12	0.77046	denovo
OSJAP02G01960	3.13	0.77688	denovo
OSJAP02G01960	3.14	0.77625	denovo
OSJAP02G01960	3.15	0.7783	denovo
OSJAP02G01960	3.16	0.78596	denovo
OSJAP02G01960	3.17	0.77403	denovo
OSJAP02G01960	3.18	0.78482	denovo
OSJAP02G01960	3.19	0.77824	denovo
OSJAP02G01960	3.2	0.8017	denovo
OSJAP02G01960	3.21	0.79388	denovo
OSJAP02G01960	3.22	0.79406	denovo
OSJAP02G01960	3.23	0.78503	denovo
OSJAP02G01960	3.24	0.80287	denovo
OSJAP02G01960	3.4	0.87776	denovo
OSJAP02G01960	3.5	0.74034	denovo
OSJAP02G01960	3.6	0.77093	denovo
OSJAP02G01960	3.7	0.74121	denovo
OSJAP02G01960	3.8	0.74238	denovo
OSJAP02G01960	3.9	0.7412	denovo
OSJAP02G01960	4.1	0.77552	denovo
OSJAP02G01960	4.11	0.74436	denovo
OSJAP02G01960	4.12	0.77577	denovo
OSJAP02G01960	4.13	0.76674	denovo
OSJAP02G01960	4.14	0.77032	denovo
OSJAP02G01960	4.15	0.79917	denovo
OSJAP02G01960	4.16	0.77613	denovo
OSJAP02G01960	4.17	0.7781	denovo
OSJAP02G01960	4.18	0.77838	denovo
OSJAP02G01960	4.19	0.76817	denovo
OSJAP02G01960	4.2	0.80418	denovo
OSJAP02G01960	4.21	0.78875	denovo
OSJAP02G01960	4.22	0.79309	denovo
OSJAP02G01960	4.23	0.78902	denovo
OSJAP02G01960	4.24	0.8104	denovo
OSJAP02G01960	4.5	0.73973	denovo
OSJAP02G01960	4.6	0.77669	denovo
OSJAP02G01960	4.7	0.74055	denovo
OSJAP02G01960	4.8	0.74427	denovo
OSJAP02G01960	4.9	0.7434	denovo
OSJAP02G01960	5.1	0.79593	denovo
OSJAP02G01960	5.11	0.92724	denovo
OSJAP02G01960	5.12	0.7875	denovo
OSJAP02G01960	5.13	0.8009	denovo
OSJAP02G01960	5.14	0.79854	denovo
OSJAP02G01960	5.15	0.78865	denovo
OSJAP02G01960	5.16	0.8003	denovo
OSJAP02G01960	5.17	0.79528	denovo
OSJAP02G01960	5.18	0.80246	denovo
OSJAP02G01960	5.19	0.78804	denovo
OSJAP02G01960	5.2	0.8023	denovo
OSJAP02G01960	5.21	0.79843	denovo
OSJAP02G01960	5.22	0.80751	denovo
OSJAP02G01960	5.23	0.80434	denovo
OSJAP02G01960	5.24	0.75846	denovo
OSJAP02G01960	5.6	0.79169	denovo
OSJAP02G01960	5.7	0.94321	denovo
OSJAP02G01960	5.8	0.92343	denovo
OSJAP02G01960	5.9	0.93534	denovo
OSJAP02G01960	6.1	0.95572	denovo
OSJAP02G01960	6.11	0.80484	denovo
OSJAP02G01960	6.12	0.95864	denovo
OSJAP02G01960	6.13	0.80814	denovo
OSJAP02G01960	6.14	0.83784	denovo
OSJAP02G01960	6.15	0.87762	denovo
OSJAP02G01960	6.16	0.81857	denovo
OSJAP02G01960	6.17	0.89322	denovo
OSJAP02G01960	6.18	0.81936	denovo
OSJAP02G01960	6.19	0.80555	denovo
OSJAP02G01960	6.2	0.85792	denovo
OSJAP02G01960	6.21	0.88728	denovo
OSJAP02G01960	6.22	0.84685	denovo
OSJAP02G01960	6.23	0.85936	denovo
OSJAP02G01960	6.24	0.85039	denovo
OSJAP02G01960	6.7	0.80955	denovo
OSJAP02G01960	6.8	0.80771	denovo
OSJAP02G01960	6.9	0.78725	denovo
OSJAP02G01960	7.1	0.80958	denovo
OSJAP02G01960	7.11	0.88915	denovo
OSJAP02G01960	7.12	0.80614	denovo
OSJAP02G01960	7.13	0.7976	denovo
OSJAP02G01960	7.14	0.80233	denovo
OSJAP02G01960	7.15	0.79129	denovo
OSJAP02G01960	7.16	0.80331	denovo
OSJAP02G01960	7.17	0.8002	denovo
OSJAP02G01960	7.18	0.79128	denovo
OSJAP02G01960	7.19	0.78383	denovo
OSJAP02G01960	7.2	0.80056	denovo
OSJAP02G01960	7.21	0.80834	denovo
OSJAP02G01960	7.22	0.80103	denovo
OSJAP02G01960	7.23	0.80593	denovo
OSJAP02G01960	7.24	0.7615	denovo
OSJAP02G01960	7.8	0.88665	denovo
OSJAP02G01960	7.9	0.89539	denovo
OSJAP02G01960	8.1	0.78531	denovo
OSJAP02G01960	8.11	0.99226	denovo
OSJAP02G01960	8.12	0.78737	denovo
OSJAP02G01960	8.13	0.78576	denovo
OSJAP02G01960	8.14	0.79873	denovo
OSJAP02G01960	8.15	0.80609	denovo
OSJAP02G01960	8.16	0.80466	denovo
OSJAP02G01960	8.17	0.79853	denovo
OSJAP02G01960	8.18	0.82392	denovo
OSJAP02G01960	8.19	0.76978	denovo
OSJAP02G01960	8.2	0.80369	denovo
OSJAP02G01960	8.21	0.79696	denovo
OSJAP02G01960	8.22	0.81396	denovo
OSJAP02G01960	8.23	0.81495	denovo
OSJAP02G01960	8.24	0.77619	denovo
OSJAP02G01960	8.9	0.97289	denovo
OSJAP02G01960	9.1	0.7855	denovo
OSJAP02G01960	9.11	0.98352	denovo
OSJAP02G01960	9.12	0.78226	denovo
OSJAP02G01960	9.13	0.79389	denovo
OSJAP02G01960	9.14	0.79859	denovo
OSJAP02G01960	9.15	0.7922	denovo
OSJAP02G01960	9.16	0.8021	denovo
OSJAP02G01960	9.17	0.7935	denovo
OSJAP02G01960	9.18	0.82468	denovo
OSJAP02G01960	9.19	0.78193	denovo
OSJAP02G01960	9.2	0.79117	denovo
OSJAP02G01960	9.21	0.78453	denovo
OSJAP02G01960	9.22	0.80129	denovo
OSJAP02G01960	9.23	0.79664	denovo
OSJAP02G01960	9.24	0.77396	denovo
OSJAP02G29850	0.1	0.66062	denovo
OSJAP02G29850	0.11	0.64173	denovo
OSJAP02G29850	0.12	0.64629	denovo
OSJAP02G29850	0.13	0.64303	denovo
OSJAP02G29850	0.14	0.6899	denovo
OSJAP02G29850	0.15	0.6802	denovo
OSJAP02G29850	0.16	0.65149	denovo
OSJAP02G29850	0.17	0.80345	denovo
OSJAP02G29850	0.18	0.67797	denovo
OSJAP02G29850	0.19	0.76078	denovo
OSJAP02G29850	0.1	0.70054	denovo
OSJAP02G29850	0.2	0.74622	denovo
OSJAP02G29850	0.21	0.75626	denovo
OSJAP02G29850	0.22	0.69655	denovo
OSJAP02G29850	0.23	0.78116	denovo
OSJAP02G29850	0.24	0.61899	denovo
OSJAP02G29850	0.2	0.69478	denovo
OSJAP02G29850	0.3	0.81417	denovo
OSJAP02G29850	0.4	0.70814	denovo
OSJAP02G29850	0.5	0.78105	denovo
OSJAP02G29850	0.6	0.67807	denovo
OSJAP02G29850	0.7	0.69314	denovo
OSJAP02G29850	0.8	0.68236	denovo
OSJAP02G29850	0.9	0.70285	denovo
OSJAP02G29850	10.11	0.73966	denovo
OSJAP02G29850	10.12	0.7773	denovo
OSJAP02G29850	10.13	0.78767	denovo
OSJAP02G29850	10.14	0.78932	denovo
OSJAP02G29850	10.15	0.87566	denovo
OSJAP02G29850	10.16	0.75729	denovo
OSJAP02G29850	10.17	0.69326	denovo
OSJAP02G29850	10.18	0.76477	denovo
OSJAP02G29850	10.19	0.66915	denovo
OSJAP02G29850	10.2	0.67069	denovo
OSJAP02G29850	10.21	0.69889	denovo
OSJAP02G29850	10.22	0.73656	denovo
OSJAP02G29850	10.23	0.68651	denovo
OSJAP02G29850	10.24	0.64659	denovo
OSJAP02G29850	1.1	0.78611	denovo
OSJAP02G29850	11.12	0.87592	denovo
OSJAP02G29850	11.13	0.85407	denovo
OSJAP02G29850	11.14	0.69895	denovo
OSJAP02G29850	11.15	0.74369	denovo
OSJAP02G29850	11.16	0.74536	denovo
OSJAP02G29850	11.17	0.66281	denovo
OSJAP02G29850	11.18	0.80632	denovo
OSJAP02G29850	11.19	0.6515	denovo
OSJAP02G29850	1.11	0.80483	denovo
OSJAP02G29850	11.2	0.64995	denovo
OSJAP02G29850	11.21	0.65606	denovo
OSJAP02G29850	11.22	0.76182	denovo
OSJAP02G29850	11.23	0.66384	denovo
OSJAP02G29850	11.24	0.72307	denovo
OSJAP02G29850	1.12	0.83301	denovo
OSJAP02G29850	1.13	0.81434	denovo
OSJAP02G29850	1.14	0.74318	denovo
OSJAP02G29850	1.15	0.79048	denovo
OSJAP02G29850	1.16	0.72699	denovo
OSJAP02G29850	1.17	0.68098	denovo
OSJAP02G29850	1.18	0.76913	denovo
OSJAP02G29850	1.19	0.68904	denovo
OSJAP02G29850	1.2	0.66297	denovo
OSJAP02G29850	12.13	0.8908	denovo
OSJAP02G29850	12.14	0.73221	denovo
OSJAP02G29850	12.15	0.79619	denovo
OSJAP02G29850	12.16	0.7186	denovo
OSJAP02G29850	12.17	0.67823	denovo
OSJAP02G29850	12.18	0.79298	denovo
OSJAP02G29850	12.19	0.67453	denovo
OSJAP02G29850	1.21	0.69648	denovo
OSJAP02G29850	12.2	0.66227	denovo
OSJAP02G29850	12.21	0.68547	denovo
OSJAP02G29850	12.22	0.74402	denovo
OSJAP02G29850	12.23	0.67394	denovo
OSJAP02G29850	12.24	0.69627	denovo
OSJAP02G29850	1.22	0.70741	denovo
OSJAP02G29850	1.23	0.67859	denovo
OSJAP02G29850	1.24	0.67158	denovo
OSJAP02G29850	1.2	0.92315	denovo
OSJAP02G29850	13.14	0.72934	denovo
OSJAP02G29850	13.15	0.7964	denovo
OSJAP02G29850	13.16	0.73576	denovo
OSJAP02G29850	13.17	0.69068	denovo
OSJAP02G29850	13.18	0.75508	denovo
OSJAP02G29850	13.19	0.65431	denovo
OSJAP02G29850	13.2	0.66222	denovo
OSJAP02G29850	13.21	0.67836	denovo
OSJAP02G29850	13.22	0.7614	denovo
OSJAP02G29850	13.23	0.67486	denovo
OSJAP02G29850	13.24	0.6923	denovo
OSJAP02G29850	1.3	0.68925	denovo
OSJAP02G29850	14.15	0.75809	denovo
OSJAP02G29850	14.16	0.76364	denovo
OSJAP02G29850	14.17	0.74044	denovo
OSJAP02G29850	14.18	0.71292	denovo
OSJAP02G29850	14.19	0.67095	denovo
OSJAP02G29850	14.2	0.69006	denovo
OSJAP02G29850	14.21	0.73597	denovo
OSJAP02G29850	14.22	0.73179	denovo
OSJAP02G29850	14.23	0.72467	denovo
OSJAP02G29850	14.24	0.62898	denovo
OSJAP02G29850	1.4	0.70315	denovo
OSJAP02G29850	15.16	0.72164	denovo
OSJAP02G29850	15.17	0.67979	denovo
OSJAP02G29850	15.18	0.77629	denovo
OSJAP02G29850	15.19	0.69672	denovo
OSJAP02G29850	15.2	0.6627	denovo
OSJAP02G29850	15.21	0.68185	denovo
OSJAP02G29850	15.22	0.72884	denovo
OSJAP02G29850	15.23	0.66625	denovo
OSJAP02G29850	15.24	0.65278	denovo
OSJAP02G29850	1.5	0.75756	denovo
OSJAP02G29850	16.17	0.65075	denovo
OSJAP02G29850	16.18	0.76036	denovo
OSJAP02G29850	16.19	0.65539	denovo
OSJAP02G29850	16.2	0.63073	denovo
OSJAP02G29850	16.21	0.65843	denovo
OSJAP02G29850	16.22	0.81486	denovo
OSJAP02G29850	16.23	0.65221	denovo
OSJAP02G29850	16.24	0.6805	denovo
OSJAP02G29850	1.6	0.73011	denovo
OSJAP02G29850	17.18	0.68788	denovo
OSJAP02G29850	17.19	0.79462	denovo
OSJAP02G29850	17.2	0.89866	denovo
OSJAP02G29850	17.21	0.85194	denovo
OSJAP02G29850	17.22	0.69905	denovo
OSJAP02G29850	17.23	0.97053	denovo
OSJAP02G29850	17.24	0.64882	denovo
OSJAP02G29850	1.7	0.6905	denovo
OSJAP02G29850	18.19	0.71164	denovo
OSJAP02G29850	18.2	0.66959	denovo
OSJAP02G29850	18.21	0.66941	denovo
OSJAP02G29850	18.22	0.77572	denovo
OSJAP02G29850	18.23	0.6981	denovo
OSJAP02G29850	18.24	0.70092	denovo
OSJAP02G29850	1.8	0.73704	denovo
OSJAP02G29850	19.2	0.768	denovo
OSJAP02G29850	19.21	0.74189	denovo
OSJAP02G29850	19.22	0.6815	denovo
OSJAP02G29850	19.23	0.79292	denovo
OSJAP02G29850	19.24	0.67557	denovo
OSJAP02G29850	1.9	0.77029	denovo
OSJAP02G29850	20.21	0.80724	denovo
OSJAP02G29850	20.22	0.65831	denovo
OSJAP02G29850	20.23	0.91662	denovo
OSJAP02G29850	20.24	0.63687	denovo
OSJAP02G29850	2.1	0.77773	denovo
OSJAP02G29850	2.11	0.7799	denovo
OSJAP02G29850	21.22	0.69955	denovo
OSJAP02G29850	21.23	0.84351	denovo
OSJAP02G29850	21.24	0.62097	denovo
OSJAP02G29850	2.12	0.8087	denovo
OSJAP02G29850	2.13	0.79566	denovo
OSJAP02G29850	2.14	0.72944	denovo
OSJAP02G29850	2.15	0.79245	denovo
OSJAP02G29850	2.16	0.71148	denovo
OSJAP02G29850	2.17	0.6794	denovo
OSJAP02G29850	2.18	0.75908	denovo
OSJAP02G29850	2.19	0.68155	denovo
OSJAP02G29850	2.2	0.66212	denovo
OSJAP02G29850	2.21	0.69094	denovo
OSJAP02G29850	22.23	0.68262	denovo
OSJAP02G29850	22.24	0.66578	denovo
OSJAP02G29850	2.22	0.71452	denovo
OSJAP02G29850	2.23	0.67396	denovo
OSJAP02G29850	2.24	0.6671	denovo
OSJAP02G29850	23.24	0.66229	denovo
OSJAP02G29850	2.3	0.69898	denovo
OSJAP02G29850	2.4	0.7265	denovo
OSJAP02G29850	2.5	0.743	denovo
OSJAP02G29850	2.6	0.72419	denovo
OSJAP02G29850	2.7	0.6994	denovo
OSJAP02G29850	2.8	0.73076	denovo
OSJAP02G29850	2.9	0.76934	denovo
OSJAP02G29850	3.1	0.67948	denovo
OSJAP02G29850	3.11	0.67325	denovo
OSJAP02G29850	3.12	0.68123	denovo
OSJAP02G29850	3.13	0.6697	denovo
OSJAP02G29850	3.14	0.69373	denovo
OSJAP02G29850	3.15	0.68977	denovo
OSJAP02G29850	3.16	0.67561	denovo
OSJAP02G29850	3.17	0.76367	denovo
OSJAP02G29850	3.18	0.68067	denovo
OSJAP02G29850	3.19	0.76203	denovo
OSJAP02G29850	3.2	0.72395	denovo
OSJAP02G29850	3.21	0.73053	denovo
OSJAP02G29850	3.22	0.73597	denovo
OSJAP02G29850	3.23	0.74821	denovo
OSJAP02G29850	3.24	0.65166	denovo
OSJAP02G29850	3.4	0.71617	denovo
OSJAP02G29850	3.5	0.80828	denovo
OSJAP02G29850	3.6	0.69074	denovo
OSJAP02G29850	3.7	0.70058	denovo
OSJAP02G29850	3.8	0.68213	denovo
OSJAP02G29850	3.9	0.73013	denovo
OSJAP02G29850	4.1	0.72377	denovo
OSJAP02G29850	4.11	0.65192	denovo
OSJAP02G29850	4.12	0.66503	denovo
OSJAP02G29850	4.13	0.66613	denovo
OSJAP02G29850	4.14	0.77953	denovo
OSJAP02G29850	4.15	0.70167	denovo
OSJAP02G29850	4.16	0.72667	denovo
OSJAP02G29850	4.17	0.74455	denovo
OSJAP02G29850	4.18	0.67745	denovo
OSJAP02G29850	4.19	0.68731	denovo
OSJAP02G29850	4.2	0.69293	denovo
OSJAP02G29850	4.21	0.74487	denovo
OSJAP02G29850	4.22	0.72999	denovo
OSJAP02G29850	4.23	0.72884	denovo
OSJAP02G29850	4.24	0.61448	denovo
OSJAP02G29850	4.5	0.76225	denovo
OSJAP02G29850	4.6	0.70055	denovo
OSJAP02G29850	4.7	0.86474	denovo
OSJAP02G29850	4.8	0.71551	denovo
OSJAP02G29850	4.9	0.72206	denovo
OSJAP02G29850	5.1	0.69244	denovo
OSJAP02G29850	5.11	0.67025	denovo
OSJAP02G29850	5.12	0.68417	denovo
OSJAP02G29850	5.13	0.66614	denovo
OSJAP02G29850	5.14	0.70633	denovo
OSJAP02G29850	5.15	0.69302	denovo
OSJAP02G29850	5.16	0.7152	denovo
OSJAP02G29850	5.17	0.74323	denovo
OSJAP02G29850	5.18	0.71626	denovo
OSJAP02G29850	5.19	0.69487	denovo
OSJAP02G29850	5.2	0.69126	denovo
OSJAP02G29850	5.21	0.72908	denovo
OSJAP02G29850	5.22	0.76492	denovo
OSJAP02G29850	5.23	0.73435	denovo
OSJAP02G29850	5.24	0.63858	denovo
OSJAP02G29850	5.6	0.72068	denovo
OSJAP02G29850	5.7	0.73255	denovo
OSJAP02G29850	5.8	0.72161	denovo
OSJAP02G29850	5.9	0.70074	denovo
OSJAP02G29850	6.1	0.71142	denovo
OSJAP02G29850	6.11	0.72825	denovo
OSJAP02G29850	6.12	0.71667	denovo
OSJAP02G29850	6.13	0.70232	denovo
OSJAP02G29850	6.14	0.70384	denovo
OSJAP02G29850	6.15	0.71892	denovo
OSJAP02G29850	6.16	0.8137	denovo
OSJAP02G29850	6.17	0.67494	denovo
OSJAP02G29850	6.18	0.77485	denovo
OSJAP02G29850	6.19	0.66747	denovo
OSJAP02G29850	6.2	0.63748	denovo
OSJAP02G29850	6.21	0.67621	denovo
OSJAP02G29850	6.22	0.79198	denovo
OSJAP02G29850	6.23	0.65974	denovo
OSJAP02G29850	6.24	0.70819	denovo
OSJAP02G29850	6.7	0.71411	denovo
OSJAP02G29850	6.8	0.8779	denovo
OSJAP02G29850	6.9	0.68044	denovo
OSJAP02G29850	7.1	0.72446	denovo
OSJAP02G29850	7.11	0.64582	denovo
OSJAP02G29850	7.12	0.66619	denovo
OSJAP02G29850	7.13	0.67098	denovo
OSJAP02G29850	7.14	0.75749	denovo
OSJAP02G29850	7.15	0.69107	denovo
OSJAP02G29850	7.16	0.71547	denovo
OSJAP02G29850	7.17	0.71643	denovo
OSJAP02G29850	7.18	0.68127	denovo
OSJAP02G29850	7.19	0.67679	denovo
OSJAP02G29850	7.2	0.67038	denovo
OSJAP02G29850	7.21	0.71371	denovo
OSJAP02G29850	7.22	0.72044	denovo
OSJAP02G29850	7.23	0.70318	denovo
OSJAP02G29850	7.24	0.61208	denovo
OSJAP02G29850	7.8	0.73359	denovo
OSJAP02G29850	7.9	0.7095	denovo
OSJAP02G29850	8.1	0.73073	denovo
OSJAP02G29850	8.11	0.74827	denovo
OSJAP02G29850	8.12	0.72578	denovo
OSJAP02G29850	8.13	0.71303	denovo
OSJAP02G29850	8.14	0.69815	denovo
OSJAP02G29850	8.15	0.71379	denovo
OSJAP02G29850	8.16	0.78857	denovo
OSJAP02G29850	8.17	0.66507	denovo
OSJAP02G29850	8.18	0.80052	denovo
OSJAP02G29850	8.19	0.67618	denovo
OSJAP02G29850	8.2	0.64354	denovo
OSJAP02G29850	8.21	0.65659	denovo
OSJAP02G29850	8.22	0.78372	denovo
OSJAP02G29850	8.23	0.66394	denovo
OSJAP02G29850	8.24	0.70697	denovo
OSJAP02G29850	8.9	0.68621	denovo
OSJAP02G29850	9.1	0.70941	denovo
OSJAP02G29850	9.11	0.71294	denovo
OSJAP02G29850	9.12	0.71479	denovo
OSJAP02G29850	9.13	0.72232	denovo
OSJAP02G29850	9.14	0.70573	denovo
OSJAP02G29850	9.15	0.7306	denovo
OSJAP02G29850	9.16	0.66738	denovo
OSJAP02G29850	9.17	0.70081	denovo
OSJAP02G29850	9.18	0.69745	denovo
OSJAP02G29850	9.19	0.70362	denovo
OSJAP02G29850	9.2	0.67954	denovo
OSJAP02G29850	9.21	0.7011	denovo
OSJAP02G29850	9.22	0.67537	denovo
OSJAP02G29850	9.23	0.68824	denovo
OSJAP02G29850	9.24	0.73001	denovo
OSJAP02G31050	0.1	0.47181	denovo
OSJAP02G31050	0.11	0.74731	denovo
OSJAP02G31050	0.12	0.67716	denovo
OSJAP02G31050	0.13	0.3742	denovo
OSJAP02G31050	0.14	0.46112	denovo
OSJAP02G31050	0.15	0.46147	denovo
OSJAP02G31050	0.16	0.3863	denovo
OSJAP02G31050	0.17	0.69687	denovo
OSJAP02G31050	0.18	0.46553	denovo
OSJAP02G31050	0.19	0.39661	denovo
OSJAP02G31050	0.1	0.50739	denovo
OSJAP02G31050	0.2	0.48605	denovo
OSJAP02G31050	0.21	0.49505	denovo
OSJAP02G31050	0.22	0.47681	denovo
OSJAP02G31050	0.23	0.48624	denovo
OSJAP02G31050	0.24	0.42056	denovo
OSJAP02G31050	0.2	0.54249	denovo
OSJAP02G31050	0.3	0.36432	denovo
OSJAP02G31050	0.4	0.50426	denovo
OSJAP02G31050	0.5	0.45768	denovo
OSJAP02G31050	0.6	0.50653	denovo
OSJAP02G31050	0.7	0.48544	denovo
OSJAP02G31050	0.8	0.38224	denovo
OSJAP02G31050	0.9	0.67623	denovo
OSJAP02G31050	10.11	0.52546	denovo
OSJAP02G31050	10.12	0.55365	denovo
OSJAP02G31050	10.13	0.39735	denovo
OSJAP02G31050	10.14	0.75312	denovo
OSJAP02G31050	10.15	0.88153	denovo
OSJAP02G31050	10.16	0.42091	denovo
OSJAP02G31050	10.17	0.52355	denovo
OSJAP02G31050	10.18	0.48838	denovo
OSJAP02G31050	10.19	0.45258	denovo
OSJAP02G31050	10.2	0.67892	denovo
OSJAP02G31050	10.21	0.6301	denovo
OSJAP02G31050	10.22	0.73978	denovo
OSJAP02G31050	10.23	0.68881	denovo
OSJAP02G31050	10.24	0.52618	denovo
OSJAP02G31050	1.1	0.68692	denovo
OSJAP02G31050	11.12	0.84756	denovo
OSJAP02G31050	11.13	0.37933	denovo
OSJAP02G31050	11.14	0.52399	denovo
OSJAP02G31050	11.15	0.51135	denovo
OSJAP02G31050	11.16	0.39018	denovo
OSJAP02G31050	11.17	0.87384	denovo
OSJAP02G31050	11.18	0.4892	denovo
OSJAP02G31050	11.19	0.40456	denovo
OSJAP02G31050	1.11	0.58736	denovo
OSJAP02G31050	11.2	0.57047	denovo
OSJAP02G31050	11.21	0.58356	denovo
OSJAP02G31050	11.22	0.53899	denovo
OSJAP02G31050	11.23	0.56291	denovo
OSJAP02G31050	11.24	0.44524	denovo
OSJAP02G31050	1.12	0.62579	denovo
OSJAP02G31050	1.13	0.38235	denovo
OSJAP02G31050	1.14	0.6836	denovo
OSJAP02G31050	1.15	0.6842	denovo
OSJAP02G31050	1.16	0.40318	denovo
OSJAP02G31050	1.17	0.60046	denovo
OSJAP02G31050	1.18	0.45858	denovo
OSJAP02G31050	1.19	0.44235	denovo
OSJAP02G31050	1.2	0.65916	denovo
OSJAP02G31050	12.13	0.37962	denovo
OSJAP02G31050	12.14	0.51466	denovo
OSJAP02G31050	12.15	0.5391	denovo
OSJAP02G31050	12.16	0.3877	denovo
OSJAP02G31050	12.17	0.80696	denovo
OSJAP02G31050	12.18	0.48789	denovo
OSJAP02G31050	12.19	0.40521	denovo
OSJAP02G31050	1.21	0.63621	denovo
OSJAP02G31050	12.2	0.58621	denovo
OSJAP02G31050	12.21	0.60027	denovo
OSJAP02G31050	12.22	0.56924	denovo
OSJAP02G31050	12.23	0.57417	denovo
OSJAP02G31050	12.24	0.45051	denovo
OSJAP02G31050	1.22	0.70892	denovo
OSJAP02G31050	1.23	0.68553	denovo
OSJAP02G31050	1.24	0.5176	denovo
OSJAP02G31050	1.2	0.79148	denovo
OSJAP02G31050	13.14	0.40586	denovo
OSJAP02G31050	13.15	0.3984	denovo
OSJAP02G31050	13.16	0.61535	denovo
OSJAP02G31050	13.17	0.37911	denovo
OSJAP02G31050	13.18	0.38724	denovo
OSJAP02G31050	13.19	0.54892	denovo
OSJAP02G31050	13.2	0.40171	denovo
OSJAP02G31050	13.21	0.39251	denovo
OSJAP02G31050	13.22	0.38996	denovo
OSJAP02G31050	13.23	0.38991	denovo
OSJAP02G31050	13.24	0.43539	denovo
OSJAP02G31050	1.3	0.38522	denovo
OSJAP02G31050	14.15	0.76862	denovo
OSJAP02G31050	14.16	0.4336	denovo
OSJAP02G31050	14.17	0.51789	denovo
OSJAP02G31050	14.18	0.44854	denovo
OSJAP02G31050	14.19	0.46894	denovo
OSJAP02G31050	14.2	0.62124	denovo
OSJAP02G31050	14.21	0.56823	denovo
OSJAP02G31050	14.22	0.69686	denovo
OSJAP02G31050	14.23	0.64656	denovo
OSJAP02G31050	14.24	0.54551	denovo
OSJAP02G31050	1.4	0.84936	denovo
OSJAP02G31050	15.16	0.43384	denovo
OSJAP02G31050	15.17	0.52236	denovo
OSJAP02G31050	15.18	0.48769	denovo
OSJAP02G31050	15.19	0.4498	denovo
OSJAP02G31050	15.2	0.65912	denovo
OSJAP02G31050	15.21	0.60454	denovo
OSJAP02G31050	15.22	0.7188	denovo
OSJAP02G31050	15.23	0.67539	denovo
OSJAP02G31050	15.24	0.52072	denovo
OSJAP02G31050	1.5	0.66068	denovo
OSJAP02G31050	16.17	0.38627	denovo
OSJAP02G31050	16.18	0.39472	denovo
OSJAP02G31050	16.19	0.77257	denovo
OSJAP02G31050	16.2	0.39881	denovo
OSJAP02G31050	16.21	0.40276	denovo
OSJAP02G31050	16.22	0.4161	denovo
OSJAP02G31050	16.23	0.40761	denovo
OSJAP02G31050	16.24	0.49348	denovo
OSJAP02G31050	1.6	0.92508	denovo
OSJAP02G31050	17.18	0.50382	denovo
OSJAP02G31050	17.19	0.40588	denovo
OSJAP02G31050	17.2	0.58358	denovo
OSJAP02G31050	17.21	0.59551	denovo
OSJAP02G31050	17.22	0.53232	denovo
OSJAP02G31050	17.23	0.5721	denovo
OSJAP02G31050	17.24	0.44763	denovo
OSJAP02G31050	1.7	0.85765	denovo
OSJAP02G31050	18.19	0.40337	denovo
OSJAP02G31050	18.2	0.49289	denovo
OSJAP02G31050	18.21	0.49445	denovo
OSJAP02G31050	18.22	0.45658	denovo
OSJAP02G31050	18.23	0.46545	denovo
OSJAP02G31050	18.24	0.43172	denovo
OSJAP02G31050	1.8	0.41245	denovo
OSJAP02G31050	19.2	0.43175	denovo
OSJAP02G31050	19.21	0.43447	denovo
OSJAP02G31050	19.22	0.44411	denovo
OSJAP02G31050	19.23	0.4513	denovo
OSJAP02G31050	19.24	0.54473	denovo
OSJAP02G31050	1.9	0.64619	denovo
OSJAP02G31050	20.21	0.82409	denovo
OSJAP02G31050	20.22	0.71271	denovo
OSJAP02G31050	20.23	0.86471	denovo
OSJAP02G31050	20.24	0.50132	denovo
OSJAP02G31050	2.1	0.68523	denovo
OSJAP02G31050	2.11	0.65382	denovo
OSJAP02G31050	21.22	0.69655	denovo
OSJAP02G31050	21.23	0.857	denovo
OSJAP02G31050	21.24	0.48997	denovo
OSJAP02G31050	2.12	0.67706	denovo
OSJAP02G31050	2.13	0.38472	denovo
OSJAP02G31050	2.14	0.65001	denovo
OSJAP02G31050	2.15	0.67365	denovo
OSJAP02G31050	2.16	0.4011	denovo
OSJAP02G31050	2.17	0.64609	denovo
OSJAP02G31050	2.18	0.47829	denovo
OSJAP02G31050	2.19	0.43585	denovo
OSJAP02G31050	2.2	0.64816	denovo
OSJAP02G31050	2.21	0.64399	denovo
OSJAP02G31050	22.23	0.73299	denovo
OSJAP02G31050	22.24	0.53846	denovo
OSJAP02G31050	2.22	0.70791	denovo
OSJAP02G31050	2.23	0.67125	denovo
OSJAP02G31050	2.24	0.50043	denovo
OSJAP02G31050	23.24	0.51859	denovo
OSJAP02G31050	2.3	0.37649	denovo
OSJAP02G31050	2.4	0.77487	denovo
OSJAP02G31050	2.5	0.64033	denovo
OSJAP02G31050	2.6	0.76786	denovo
OSJAP02G31050	2.7	0.75769	denovo
OSJAP02G31050	2.8	0.40798	denovo
OSJAP02G31050	2.9	0.68884	denovo
OSJAP02G31050	3.1	0.3861	denovo
OSJAP02G31050	3.11	0.3787	denovo
OSJAP02G31050	3.12	0.37959	denovo
OSJAP02G31050	3.13	0.75009	denovo
OSJAP02G31050	3.14	0.39503	denovo
OSJAP02G31050	3.15	0.38788	denovo
OSJAP02G31050	3.16	0.64464	denovo
OSJAP02G31050	3.17	0.37905	denovo
OSJAP02G31050	3.18	0.38217	denovo
OSJAP02G31050	3.19	0.59467	denovo
OSJAP02G31050	3.2	0.39301	denovo
OSJAP02G31050	3.21	0.39924	denovo
OSJAP02G31050	3.22	0.38012	denovo
OSJAP02G31050	3.23	0.38872	denovo
OSJAP02G31050	3.24	0.42057	denovo
OSJAP02G31050	3.4	0.37413	denovo
OSJAP02G31050	3.5	0.39742	denovo
OSJAP02G31050	3.6	0.37866	denovo
OSJAP02G31050	3.7	0.37946	denovo
OSJAP02G31050	3.8	0.63764	denovo
OSJAP02G31050	3.9	0.37871	denovo
OSJAP02G31050	4.1	0.72166	denovo
OSJAP02G31050	4.11	0.58648	denovo
OSJAP02G31050	4.12	0.61918	denovo
OSJAP02G31050	4.13	0.38433	denovo
OSJAP02G31050	4.14	0.71983	denovo
OSJAP02G31050	4.15	0.72837	denovo
OSJAP02G31050	4.16	0.39854	denovo
OSJAP02G31050	4.17	0.5788	denovo
OSJAP02G31050	4.18	0.48262	denovo
OSJAP02G31050	4.19	0.44606	denovo
OSJAP02G31050	4.2	0.68819	denovo
OSJAP02G31050	4.21	0.65068	denovo
OSJAP02G31050	4.22	0.7234	denovo
OSJAP02G31050	4.23	0.7047	denovo
OSJAP02G31050	4.24	0.50176	denovo
OSJAP02G31050	4.5	0.69476	denovo
OSJAP02G31050	4.6	0.85023	denovo
OSJAP02G31050	4.7	0.91356	denovo
OSJAP02G31050	4.8	0.41246	denovo
OSJAP02G31050	4.9	0.62185	denovo
OSJAP02G31050	5.1	0.8375	denovo
OSJAP02G31050	5.11	0.513	denovo
OSJAP02G31050	5.12	0.52434	denovo
OSJAP02G31050	5.13	0.40162	denovo
OSJAP02G31050	5.14	0.86273	denovo
OSJAP02G31050	5.15	0.8456	denovo
OSJAP02G31050	5.16	0.43379	denovo
OSJAP02G31050	5.17	0.51206	denovo
OSJAP02G31050	5.18	0.47666	denovo
OSJAP02G31050	5.19	0.45933	denovo
OSJAP02G31050	5.2	0.6407	denovo
OSJAP02G31050	5.21	0.58163	denovo
OSJAP02G31050	5.22	0.70201	denovo
OSJAP02G31050	5.23	0.65343	denovo
OSJAP02G31050	5.24	0.54319	denovo
OSJAP02G31050	5.6	0.68273	denovo
OSJAP02G31050	5.7	0.71173	denovo
OSJAP02G31050	5.8	0.44896	denovo
OSJAP02G31050	5.9	0.52403	denovo
OSJAP02G31050	6.1	0.70399	denovo
OSJAP02G31050	6.11	0.56138	denovo
OSJAP02G31050	6.12	0.60447	denovo
OSJAP02G31050	6.13	0.3881	denovo
OSJAP02G31050	6.14	0.71118	denovo
OSJAP02G31050	6.15	0.71152	denovo
OSJAP02G31050	6.16	0.40929	denovo
OSJAP02G31050	6.17	0.57178	denovo
OSJAP02G31050	6.18	0.45102	denovo
OSJAP02G31050	6.19	0.45313	denovo
OSJAP02G31050	6.2	0.65946	denovo
OSJAP02G31050	6.21	0.62425	denovo
OSJAP02G31050	6.22	0.73144	denovo
OSJAP02G31050	6.23	0.69104	denovo
OSJAP02G31050	6.24	0.53415	denovo
OSJAP02G31050	6.7	0.87521	denovo
OSJAP02G31050	6.8	0.42356	denovo
OSJAP02G31050	6.9	0.62253	denovo
OSJAP02G31050	7.1	0.72272	denovo
OSJAP02G31050	7.11	0.54836	denovo
OSJAP02G31050	7.12	0.58317	denovo
OSJAP02G31050	7.13	0.3914	denovo
OSJAP02G31050	7.14	0.74342	denovo
OSJAP02G31050	7.15	0.73357	denovo
OSJAP02G31050	7.16	0.41253	denovo
OSJAP02G31050	7.17	0.54463	denovo
OSJAP02G31050	7.18	0.45935	denovo
OSJAP02G31050	7.19	0.45453	denovo
OSJAP02G31050	7.2	0.65245	denovo
OSJAP02G31050	7.21	0.61062	denovo
OSJAP02G31050	7.22	0.72039	denovo
OSJAP02G31050	7.23	0.68497	denovo
OSJAP02G31050	7.24	0.53141	denovo
OSJAP02G31050	7.8	0.42887	denovo
OSJAP02G31050	7.9	0.59052	denovo
OSJAP02G31050	8.1	0.43875	denovo
OSJAP02G31050	8.11	0.38409	denovo
OSJAP02G31050	8.12	0.38945	denovo
OSJAP02G31050	8.13	0.64073	denovo
OSJAP02G31050	8.14	0.45435	denovo
OSJAP02G31050	8.15	0.44272	denovo
OSJAP02G31050	8.16	0.72323	denovo
OSJAP02G31050	8.17	0.38322	denovo
OSJAP02G31050	8.18	0.39101	denovo
OSJAP02G31050	8.19	0.71914	denovo
OSJAP02G31050	8.2	0.42933	denovo
OSJAP02G31050	8.21	0.40682	denovo
OSJAP02G31050	8.22	0.42699	denovo
OSJAP02G31050	8.23	0.42485	denovo
OSJAP02G31050	8.24	0.50141	denovo
OSJAP02G31050	8.9	0.39114	denovo
OSJAP02G31050	9.1	0.54365	denovo
OSJAP02G31050	9.11	0.82492	denovo
OSJAP02G31050	9.12	0.87738	denovo
OSJAP02G31050	9.13	0.37968	denovo
OSJAP02G31050	9.14	0.51827	denovo
OSJAP02G31050	9.15	0.53732	denovo
OSJAP02G31050	9.16	0.38427	denovo
OSJAP02G31050	9.17	0.80663	denovo
OSJAP02G31050	9.18	0.48979	denovo
OSJAP02G31050	9.19	0.40415	denovo
OSJAP02G31050	9.2	0.58971	denovo
OSJAP02G31050	9.21	0.60338	denovo
OSJAP02G31050	9.22	0.57455	denovo
OSJAP02G31050	9.23	0.57668	denovo
OSJAP02G31050	9.24	0.46214	denovo
OSJAP02G40470	0.1	0.46307	denovo
OSJAP02G40470	0.11	0.47329	denovo
OSJAP02G40470	0.12	0.48531	denovo
OSJAP02G40470	0.13	0.48381	denovo
OSJAP02G40470	0.14	0.48504	denovo
OSJAP02G40470	0.15	0.45595	denovo
OSJAP02G40470	0.16	0.46975	denovo
OSJAP02G40470	0.17	0.46811	denovo
OSJAP02G40470	0.18	0.47395	denovo
OSJAP02G40470	0.19	0.47165	denovo
OSJAP02G40470	0.1	0.67084	denovo
OSJAP02G40470	0.2	0.49941	denovo
OSJAP02G40470	0.21	0.47284	denovo
OSJAP02G40470	0.22	0.47783	denovo
OSJAP02G40470	0.23	0.50163	denovo
OSJAP02G40470	0.24	0.47054	denovo
OSJAP02G40470	0.2	0.69243	denovo
OSJAP02G40470	0.3	0.64159	denovo
OSJAP02G40470	0.4	0.49924	denovo
OSJAP02G40470	0.5	0.75424	denovo
OSJAP02G40470	0.6	0.64194	denovo
OSJAP02G40470	0.7	0.46267	denovo
OSJAP02G40470	0.8	0.49287	denovo
OSJAP02G40470	0.9	0.46674	denovo
OSJAP02G40470	10.11	0.47355	denovo
OSJAP02G40470	10.12	0.62784	denovo
OSJAP02G40470	10.13	0.59557	denovo
OSJAP02G40470	10.14	0.68383	denovo
OSJAP02G40470	10.15	0.59799	denovo
OSJAP02G40470	10.16	0.59987	denovo
OSJAP02G40470	10.17	0.63999	denovo
OSJAP02G40470	10.18	0.57479	denovo
OSJAP02G40470	10.19	0.60346	denovo
OSJAP02G40470	10.2	0.57491	denovo
OSJAP02G40470	10.21	0.5917	denovo
OSJAP02G40470	10.22	0.57728	denovo
OSJAP02G40470	10.23	0.58899	denovo
OSJAP02G40470	10.24	0.61306	denovo
OSJAP02G40470	1.1	0.4562	denovo
OSJAP02G40470	11.12	0.49047	denovo
OSJAP02G40470	11.13	0.48971	denovo
OSJAP02G40470	11.14	0.48828	denovo
OSJAP02G40470	11.15	0.49903	denovo
OSJAP02G40470	11.16	0.48337	denovo
OSJAP02G40470	11.17	0.47799	denovo
OSJAP02G40470	11.18	0.48366	denovo
OSJAP02G40470	11.19	0.48648	denovo
OSJAP02G40470	1.11	0.47849	denovo
OSJAP02G40470	11.2	0.46289	denovo
OSJAP02G40470	11.21	0.48796	denovo
OSJAP02G40470	11.22	0.48971	denovo
OSJAP02G40470	11.23	0.47292	denovo
OSJAP02G40470	11.24	0.4914	denovo
OSJAP02G40470	1.12	0.47762	denovo
OSJAP02G40470	1.13	0.47621	denovo
OSJAP02G40470	1.14	0.47852	denovo
OSJAP02G40470	1.15	0.45668	denovo
OSJAP02G40470	1.16	0.46125	denovo
OSJAP02G40470	1.17	0.45841	denovo
OSJAP02G40470	1.18	0.46522	denovo
OSJAP02G40470	1.19	0.46189	denovo
OSJAP02G40470	1.2	0.48869	denovo
OSJAP02G40470	12.13	0.61492	denovo
OSJAP02G40470	12.14	0.61776	denovo
OSJAP02G40470	12.15	0.58165	denovo
OSJAP02G40470	12.16	0.61976	denovo
OSJAP02G40470	12.17	0.58251	denovo
OSJAP02G40470	12.18	0.63425	denovo
OSJAP02G40470	12.19	0.60025	denovo
OSJAP02G40470	1.21	0.46341	denovo
OSJAP02G40470	12.2	0.61405	denovo
OSJAP02G40470	12.21	0.63621	denovo
OSJAP02G40470	12.22	0.6454	denovo
OSJAP02G40470	12.23	0.56772	denovo
OSJAP02G40470	12.24	0.56655	denovo
OSJAP02G40470	1.22	0.46728	denovo
OSJAP02G40470	1.23	0.48921	denovo
OSJAP02G40470	1.24	0.45864	denovo
OSJAP02G40470	1.2	0.84439	denovo
OSJAP02G40470	13.14	0.63432	denovo
OSJAP02G40470	13.15	0.56358	denovo
OSJAP02G40470	13.16	0.59778	denovo
OSJAP02G40470	13.17	0.58274	denovo
OSJAP02G40470	13.18	0.58729	denovo
OSJAP02G40470	13.19	0.5984	denovo
OSJAP02G40470	13.2	0.61615	denovo
OSJAP02G40470	13.21	0.60122	denovo
OSJAP02G40470	13.22	0.59067	denovo
OSJAP02G40470	13.23	0.59895	denovo
OSJAP02G40470	13.24	0.59008	denovo
OSJAP02G40470	1.3	0.687	denovo
OSJAP02G40470	14.15	0.58739	denovo
OSJAP02G40470	14.16	0.56766	denovo
OSJAP02G40470	14.17	0.63523	denovo
OSJAP02G40470	14.18	0.58429	denovo
OSJAP02G40470	14.19	0.5822	denovo
OSJAP02G40470	14.2	0.57628	denovo
OSJAP02G40470	14.21	0.57463	denovo
OSJAP02G40470	14.22	0.5823	denovo
OSJAP02G40470	14.23	0.63428	denovo
OSJAP02G40470	14.24	0.60399	denovo
OSJAP02G40470	1.4	0.49703	denovo
OSJAP02G40470	15.16	0.57898	denovo
OSJAP02G40470	15.17	0.59288	denovo
OSJAP02G40470	15.18	0.57196	denovo
OSJAP02G40470	15.19	0.57771	denovo
OSJAP02G40470	15.2	0.56661	denovo
OSJAP02G40470	15.21	0.58916	denovo
OSJAP02G40470	15.22	0.57578	denovo
OSJAP02G40470	15.23	0.59272	denovo
OSJAP02G40470	15.24	0.55696	denovo
OSJAP02G40470	1.5	0.73113	denovo
OSJAP02G40470	16.17	0.59299	denovo
OSJAP02G40470	16.18	0.67237	denovo
OSJAP02G40470	16.19	0.69764	denovo
OSJAP02G40470	16.2	0.61565	denovo
OSJAP02G40470	16.21	0.72578	denovo
OSJAP02G40470	16.22	0.67079	denovo
OSJAP02G40470	16.23	0.56889	denovo
OSJAP02G40470	16.24	0.60408	denovo
OSJAP02G40470	1.6	0.65269	denovo
OSJAP02G40470	17.18	0.61835	denovo
OSJAP02G40470	17.19	0.60117	denovo
OSJAP02G40470	17.2	0.60726	denovo
OSJAP02G40470	17.21	0.61171	denovo
OSJAP02G40470	17.22	0.60327	denovo
OSJAP02G40470	17.23	0.71325	denovo
OSJAP02G40470	17.24	0.71453	denovo
OSJAP02G40470	1.7	0.47723	denovo
OSJAP02G40470	18.19	0.61172	denovo
OSJAP02G40470	18.2	0.62943	denovo
OSJAP02G40470	18.21	0.8013	denovo
OSJAP02G40470	18.22	0.80834	denovo
OSJAP02G40470	18.23	0.59431	denovo
OSJAP02G40470	18.24	0.63299	denovo
OSJAP02G40470	1.8	0.49008	denovo
OSJAP02G40470	19.2	0.59759	denovo
OSJAP02G40470	19.21	0.62315	denovo
OSJAP02G40470	19.22	0.61529	denovo
OSJAP02G40470	19.23	0.5735	denovo
OSJAP02G40470	19.24	0.60222	denovo
OSJAP02G40470	1.9	0.45927	denovo
OSJAP02G40470	20.21	0.63348	denovo
OSJAP02G40470	20.22	0.62572	denovo
OSJAP02G40470	20.23	0.6362	denovo
OSJAP02G40470	20.24	0.58486	denovo
OSJAP02G40470	2.1	0.45765	denovo
OSJAP02G40470	2.11	0.48165	denovo
OSJAP02G40470	21.22	0.85669	denovo
OSJAP02G40470	21.23	0.59612	denovo
OSJAP02G40470	21.24	0.61371	denovo
OSJAP02G40470	2.12	0.47848	denovo
OSJAP02G40470	2.13	0.47676	denovo
OSJAP02G40470	2.14	0.4798	denovo
OSJAP02G40470	2.15	0.45585	denovo
OSJAP02G40470	2.16	0.4614	denovo
OSJAP02G40470	2.17	0.4605	denovo
OSJAP02G40470	2.18	0.46783	denovo
OSJAP02G40470	2.19	0.46302	denovo
OSJAP02G40470	2.2	0.48905	denovo
OSJAP02G40470	2.21	0.46454	denovo
OSJAP02G40470	22.23	0.60694	denovo
OSJAP02G40470	22.24	0.61632	denovo
OSJAP02G40470	2.22	0.46769	denovo
OSJAP02G40470	2.23	0.49055	denovo
OSJAP02G40470	2.24	0.45944	denovo
OSJAP02G40470	23.24	0.68132	denovo
OSJAP02G40470	2.3	0.66366	denovo
OSJAP02G40470	2.4	0.49144	denovo
OSJAP02G40470	2.5	0.73052	denovo
OSJAP02G40470	2.6	0.64571	denovo
OSJAP02G40470	2.7	0.48288	denovo
OSJAP02G40470	2.8	0.49191	denovo
OSJAP02G40470	2.9	0.46125	denovo
OSJAP02G40470	3.1	0.45598	denovo
OSJAP02G40470	3.11	0.49324	denovo
OSJAP02G40470	3.12	0.477	denovo
OSJAP02G40470	3.13	0.47773	denovo
OSJAP02G40470	3.14	0.47682	denovo
OSJAP02G40470	3.15	0.4701	denovo
OSJAP02G40470	3.16	0.46151	denovo
OSJAP02G40470	3.17	0.45547	denovo
OSJAP02G40470	3.18	0.46113	denovo
OSJAP02G40470	3.19	0.46222	denovo
OSJAP02G40470	3.2	0.48661	denovo
OSJAP02G40470	3.21	0.46368	denovo
OSJAP02G40470	3.22	0.46667	denovo
OSJAP02G40470	3.23	0.48969	denovo
OSJAP02G40470	3.24	0.45656	denovo
OSJAP02G40470	3.4	0.47812	denovo
OSJAP02G40470	3.5	0.65715	denovo
OSJAP02G40470	3.6	0.72243	denovo
OSJAP02G40470	3.7	0.49315	denovo
OSJAP02G40470	3.8	0.48951	denovo
OSJAP02G40470	3.9	0.45815	denovo
OSJAP02G40470	4.1	0.51055	denovo
OSJAP02G40470	4.11	0.58944	denovo
OSJAP02G40470	4.12	0.49486	denovo
OSJAP02G40470	4.13	0.4915	denovo
OSJAP02G40470	4.14	0.49072	denovo
OSJAP02G40470	4.15	0.47697	denovo
OSJAP02G40470	4.16	0.51166	denovo
OSJAP02G40470	4.17	0.51263	denovo
OSJAP02G40470	4.18	0.5079	denovo
OSJAP02G40470	4.19	0.51233	denovo
OSJAP02G40470	4.2	0.47717	denovo
OSJAP02G40470	4.21	0.51163	denovo
OSJAP02G40470	4.22	0.50122	denovo
OSJAP02G40470	4.23	0.48065	denovo
OSJAP02G40470	4.24	0.51039	denovo
OSJAP02G40470	4.5	0.51421	denovo
OSJAP02G40470	4.6	0.50294	denovo
OSJAP02G40470	4.7	0.61837	denovo
OSJAP02G40470	4.8	0.62503	denovo
OSJAP02G40470	4.9	0.50871	denovo
OSJAP02G40470	5.1	0.46867	denovo
OSJAP02G40470	5.11	0.48298	denovo
OSJAP02G40470	5.12	0.49236	denovo
OSJAP02G40470	5.13	0.49125	denovo
OSJAP02G40470	5.14	0.49132	denovo
OSJAP02G40470	5.15	0.45375	denovo
OSJAP02G40470	5.16	0.47612	denovo
OSJAP02G40470	5.17	0.47392	denovo
OSJAP02G40470	5.18	0.4828	denovo
OSJAP02G40470	5.19	0.47899	denovo
OSJAP02G40470	5.2	0.50777	denovo
OSJAP02G40470	5.21	0.48075	denovo
OSJAP02G40470	5.22	0.48378	denovo
OSJAP02G40470	5.23	0.50908	denovo
OSJAP02G40470	5.24	0.47813	denovo
OSJAP02G40470	5.6	0.67832	denovo
OSJAP02G40470	5.7	0.46163	denovo
OSJAP02G40470	5.8	0.49553	denovo
OSJAP02G40470	5.9	0.4715	denovo
OSJAP02G40470	6.1	0.46593	denovo
OSJAP02G40470	6.11	0.47973	denovo
OSJAP02G40470	6.12	0.49059	denovo
OSJAP02G40470	6.13	0.48851	denovo
OSJAP02G40470	6.14	0.48927	denovo
OSJAP02G40470	6.15	0.4537	denovo
OSJAP02G40470	6.16	0.47522	denovo
OSJAP02G40470	6.17	0.47299	denovo
OSJAP02G40470	6.18	0.4807	denovo
OSJAP02G40470	6.19	0.47682	denovo
OSJAP02G40470	6.2	0.50706	denovo
OSJAP02G40470	6.21	0.47842	denovo
OSJAP02G40470	6.22	0.48189	denovo
OSJAP02G40470	6.23	0.50822	denovo
OSJAP02G40470	6.24	0.477	denovo
OSJAP02G40470	6.7	0.47982	denovo
OSJAP02G40470	6.8	0.50415	denovo
OSJAP02G40470	6.9	0.47073	denovo
OSJAP02G40470	7.1	0.48812	denovo
OSJAP02G40470	7.11	0.645	denovo
OSJAP02G40470	7.12	0.46228	denovo
OSJAP02G40470	7.13	0.45996	denovo
OSJAP02G40470	7.14	0.4597	denovo
OSJAP02G40470	7.15	0.48497	denovo
OSJAP02G40470	7.16	0.48874	denovo
OSJAP02G40470	7.17	0.48759	denovo
OSJAP02G40470	7.18	0.47856	denovo
OSJAP02G40470	7.19	0.48946	denovo
OSJAP02G40470	7.2	0.45012	denovo
OSJAP02G40470	7.21	0.48319	denovo
OSJAP02G40470	7.22	0.47636	denovo
OSJAP02G40470	7.23	0.45335	denovo
OSJAP02G40470	7.24	0.4835	denovo
OSJAP02G40470	7.8	0.80334	denovo
OSJAP02G40470	7.9	0.48681	denovo
OSJAP02G40470	8.1	0.50424	denovo
OSJAP02G40470	8.11	0.64931	denovo
OSJAP02G40470	8.12	0.48686	denovo
OSJAP02G40470	8.13	0.48548	denovo
OSJAP02G40470	8.14	0.48993	denovo
OSJAP02G40470	8.15	0.48585	denovo
OSJAP02G40470	8.16	0.51116	denovo
OSJAP02G40470	8.17	0.50584	denovo
OSJAP02G40470	8.18	0.49877	denovo
OSJAP02G40470	8.19	0.51153	denovo
OSJAP02G40470	8.2	0.46866	denovo
OSJAP02G40470	8.21	0.50573	denovo
OSJAP02G40470	8.22	0.49568	denovo
OSJAP02G40470	8.23	0.47335	denovo
OSJAP02G40470	8.24	0.50492	denovo
OSJAP02G40470	8.9	0.50484	denovo
OSJAP02G40470	9.1	0.61164	denovo
OSJAP02G40470	9.11	0.47829	denovo
OSJAP02G40470	9.12	0.61799	denovo
OSJAP02G40470	9.13	0.58884	denovo
OSJAP02G40470	9.14	0.61443	denovo
OSJAP02G40470	9.15	0.56823	denovo
OSJAP02G40470	9.16	0.5927	denovo
OSJAP02G40470	9.17	0.6527	denovo
OSJAP02G40470	9.18	0.57951	denovo
OSJAP02G40470	9.19	0.58896	denovo
OSJAP02G40470	9.2	0.6013	denovo
OSJAP02G40470	9.21	0.60358	denovo
OSJAP02G40470	9.22	0.59634	denovo
OSJAP02G40470	9.23	0.601	denovo
OSJAP02G40470	9.24	0.6164	denovo
OSJAP03G08880	0.1	0.59729	denovo
OSJAP03G08880	0.11	0.62671	denovo
OSJAP03G08880	0.12	0.57831	denovo
OSJAP03G08880	0.13	0.61863	denovo
OSJAP03G08880	0.14	0.57832	denovo
OSJAP03G08880	0.15	0.61845	denovo
OSJAP03G08880	0.16	0.523	denovo
OSJAP03G08880	0.17	0.52673	denovo
OSJAP03G08880	0.18	0.61882	denovo
OSJAP03G08880	0.19	0.49428	denovo
OSJAP03G08880	0.1	0.71766	denovo
OSJAP03G08880	0.2	0.51342	denovo
OSJAP03G08880	0.21	0.47736	denovo
OSJAP03G08880	0.22	0.48876	denovo
OSJAP03G08880	0.23	0.57777	denovo
OSJAP03G08880	0.24	0.42787	denovo
OSJAP03G08880	0.2	0.61477	denovo
OSJAP03G08880	0.3	0.6402	denovo
OSJAP03G08880	0.4	0.52634	denovo
OSJAP03G08880	0.5	0.65056	denovo
OSJAP03G08880	0.6	0.67529	denovo
OSJAP03G08880	0.7	0.49863	denovo
OSJAP03G08880	0.8	0.62623	denovo
OSJAP03G08880	0.9	0.64018	denovo
OSJAP03G08880	10.11	0.56247	denovo
OSJAP03G08880	10.12	0.48348	denovo
OSJAP03G08880	10.13	0.54811	denovo
OSJAP03G08880	10.14	0.51333	denovo
OSJAP03G08880	10.15	0.53722	denovo
OSJAP03G08880	10.16	0.49277	denovo
OSJAP03G08880	10.17	0.53903	denovo
OSJAP03G08880	10.18	0.57768	denovo
OSJAP03G08880	10.19	0.46521	denovo
OSJAP03G08880	10.2	0.51061	denovo
OSJAP03G08880	10.21	0.51018	denovo
OSJAP03G08880	10.22	0.50174	denovo
OSJAP03G08880	10.23	0.54178	denovo
OSJAP03G08880	10.24	0.47673	denovo
OSJAP03G08880	1.1	0.56097	denovo
OSJAP03G08880	11.12	0.59243	denovo
OSJAP03G08880	11.13	0.5383	denovo
OSJAP03G08880	11.14	0.59232	denovo
OSJAP03G08880	11.15	0.66504	denovo
OSJAP03G08880	11.16	0.55022	denovo
OSJAP03G08880	11.17	0.55802	denovo
OSJAP03G08880	11.18	0.57029	denovo
OSJAP03G08880	11.19	0.48969	denovo
OSJAP03G08880	1.11	0.6141	denovo
OSJAP03G08880	11.2	0.53808	denovo
OSJAP03G08880	11.21	0.49737	denovo
OSJAP03G08880	11.22	0.51166	denovo
OSJAP03G08880	11.23	0.64924	denovo
OSJAP03G08880	11.24	0.43486	denovo
OSJAP03G08880	1.12	0.61031	denovo
OSJAP03G08880	1.13	0.58041	denovo
OSJAP03G08880	1.14	0.55995	denovo
OSJAP03G08880	1.15	0.64508	denovo
OSJAP03G08880	1.16	0.54435	denovo
OSJAP03G08880	1.17	0.53262	denovo
OSJAP03G08880	1.18	0.6103	denovo
OSJAP03G08880	1.19	0.48935	denovo
OSJAP03G08880	1.2	0.52264	denovo
OSJAP03G08880	12.13	0.52271	denovo
OSJAP03G08880	12.14	0.56836	denovo
OSJAP03G08880	12.15	0.60922	denovo
OSJAP03G08880	12.16	0.65507	denovo
OSJAP03G08880	12.17	0.58378	denovo
OSJAP03G08880	12.18	0.5415	denovo
OSJAP03G08880	12.19	0.54594	denovo
OSJAP03G08880	1.21	0.49235	denovo
OSJAP03G08880	12.2	0.63985	denovo
OSJAP03G08880	12.21	0.58253	denovo
OSJAP03G08880	12.22	0.53231	denovo
OSJAP03G08880	12.23	0.58054	denovo
OSJAP03G08880	12.24	0.43591	denovo
OSJAP03G08880	1.22	0.49555	denovo
OSJAP03G08880	1.23	0.56653	denovo
OSJAP03G08880	1.24	0.42638	denovo
OSJAP03G08880	1.2	0.62215	denovo
OSJAP03G08880	13.14	0.54561	denovo
OSJAP03G08880	13.15	0.54083	denovo
OSJAP03G08880	13.16	0.51742	denovo
OSJAP03G08880	13.17	0.50611	denovo
OSJAP03G08880	13.18	0.65005	denovo
OSJAP03G08880	13.19	0.4767	denovo
OSJAP03G08880	13.2	0.55527	denovo
OSJAP03G08880	13.21	0.52277	denovo
OSJAP03G08880	13.22	0.50929	denovo
OSJAP03G08880	13.23	0.54696	denovo
OSJAP03G08880	13.24	0.43763	denovo
OSJAP03G08880	1.3	0.65596	denovo
OSJAP03G08880	14.15	0.55974	denovo
OSJAP03G08880	14.16	0.53402	denovo
OSJAP03G08880	14.17	0.55679	denovo
OSJAP03G08880	14.18	0.53027	denovo
OSJAP03G08880	14.19	0.54385	denovo
OSJAP03G08880	14.2	0.52688	denovo
OSJAP03G08880	14.21	0.48944	denovo
OSJAP03G08880	14.22	0.56095	denovo
OSJAP03G08880	14.23	0.5484	denovo
OSJAP03G08880	14.24	0.47868	denovo
OSJAP03G08880	1.4	0.55384	denovo
OSJAP03G08880	15.16	0.57617	denovo
OSJAP03G08880	15.17	0.52789	denovo
OSJAP03G08880	15.18	0.56593	denovo
OSJAP03G08880	15.19	0.49241	denovo
OSJAP03G08880	15.2	0.52469	denovo
OSJAP03G08880	15.21	0.50323	denovo
OSJAP03G08880	15.22	0.50142	denovo
OSJAP03G08880	15.23	0.60051	denovo
OSJAP03G08880	15.24	0.42553	denovo
OSJAP03G08880	1.5	0.65033	denovo
OSJAP03G08880	16.17	0.56038	denovo
OSJAP03G08880	16.18	0.53445	denovo
OSJAP03G08880	16.19	0.50979	denovo
OSJAP03G08880	16.2	0.69901	denovo
OSJAP03G08880	16.21	0.61022	denovo
OSJAP03G08880	16.22	0.50433	denovo
OSJAP03G08880	16.23	0.54963	denovo
OSJAP03G08880	16.24	0.42552	denovo
OSJAP03G08880	1.6	0.61735	denovo
OSJAP03G08880	17.18	0.52404	denovo
OSJAP03G08880	17.19	0.52024	denovo
OSJAP03G08880	17.2	0.58947	denovo
OSJAP03G08880	17.21	0.55172	denovo
OSJAP03G08880	17.22	0.51212	denovo
OSJAP03G08880	17.23	0.54284	denovo
OSJAP03G08880	17.24	0.47617	denovo
OSJAP03G08880	1.7	0.5055	denovo
OSJAP03G08880	18.19	0.48387	denovo
OSJAP03G08880	18.2	0.56331	denovo
OSJAP03G08880	18.21	0.54284	denovo
OSJAP03G08880	18.22	0.50318	denovo
OSJAP03G08880	18.23	0.56453	denovo
OSJAP03G08880	18.24	0.43075	denovo
OSJAP03G08880	1.8	0.568	denovo
OSJAP03G08880	19.2	0.53048	denovo
OSJAP03G08880	19.21	0.48158	denovo
OSJAP03G08880	19.22	0.52994	denovo
OSJAP03G08880	19.23	0.50102	denovo
OSJAP03G08880	19.24	0.49909	denovo
OSJAP03G08880	1.9	0.60415	denovo
OSJAP03G08880	20.21	0.64942	denovo
OSJAP03G08880	20.22	0.4972	denovo
OSJAP03G08880	20.23	0.52471	denovo
OSJAP03G08880	20.24	0.43229	denovo
OSJAP03G08880	2.1	0.53652	denovo
OSJAP03G08880	2.11	0.69128	denovo
OSJAP03G08880	21.22	0.47658	denovo
OSJAP03G08880	21.23	0.49717	denovo
OSJAP03G08880	21.24	0.4284	denovo
OSJAP03G08880	2.12	0.64052	denovo
OSJAP03G08880	2.13	0.53172	denovo
OSJAP03G08880	2.14	0.59622	denovo
OSJAP03G08880	2.15	0.65607	denovo
OSJAP03G08880	2.16	0.5788	denovo
OSJAP03G08880	2.17	0.56397	denovo
OSJAP03G08880	2.18	0.56897	denovo
OSJAP03G08880	2.19	0.52002	denovo
OSJAP03G08880	2.2	0.56888	denovo
OSJAP03G08880	2.21	0.50839	denovo
OSJAP03G08880	22.23	0.4785	denovo
OSJAP03G08880	22.24	0.51481	denovo
OSJAP03G08880	2.22	0.51611	denovo
OSJAP03G08880	2.23	0.64086	denovo
OSJAP03G08880	2.24	0.43612	denovo
OSJAP03G08880	23.24	0.41544	denovo
OSJAP03G08880	2.3	0.63279	denovo
OSJAP03G08880	2.4	0.56522	denovo
OSJAP03G08880	2.5	0.61513	denovo
OSJAP03G08880	2.6	0.57567	denovo
OSJAP03G08880	2.7	0.53233	denovo
OSJAP03G08880	2.8	0.54305	denovo
OSJAP03G08880	2.9	0.58538	denovo
OSJAP03G08880	3.1	0.58142	denovo
OSJAP03G08880	3.11	0.65749	denovo
OSJAP03G08880	3.12	0.60443	denovo
OSJAP03G08880	3.13	0.54688	denovo
OSJAP03G08880	3.14	0.55094	denovo
OSJAP03G08880	3.15	0.62706	denovo
OSJAP03G08880	3.16	0.53729	denovo
OSJAP03G08880	3.17	0.55	denovo
OSJAP03G08880	3.18	0.56928	denovo
OSJAP03G08880	3.19	0.4947	denovo
OSJAP03G08880	3.2	0.52474	denovo
OSJAP03G08880	3.21	0.49201	denovo
OSJAP03G08880	3.22	0.50222	denovo
OSJAP03G08880	3.23	0.60862	denovo
OSJAP03G08880	3.24	0.42449	denovo
OSJAP03G08880	3.4	0.5484	denovo
OSJAP03G08880	3.5	0.6171	denovo
OSJAP03G08880	3.6	0.60106	denovo
OSJAP03G08880	3.7	0.49922	denovo
OSJAP03G08880	3.8	0.54245	denovo
OSJAP03G08880	3.9	0.60674	denovo
OSJAP03G08880	4.1	0.46845	denovo
OSJAP03G08880	4.11	0.52324	denovo
OSJAP03G08880	4.12	0.71953	denovo
[truncated: 15,102 more rows]
